# Supplementary material for: Development and validation of a predictive model for postpartum endometritis
Source: PLoS One. 2024 Jul 23;19(7):e0307542. doi: 10.1371/journal.pone.0307542 (PMC11265687; doi:10.1371/journal.pone.0307542)
Supplement: S1 Dataset — (CSV) [file pone.0307542.s001.csv]

Age	BMI	Educational attainment	Gestation period	Number of pregnancies	Hypertension in pregnancy	Diabetes in pregnancy	Pre-eclampsia	Maternity methods	Length of prenatal stay	Prenatal reproductive tract culture	Prenatal haemoglobin	Prenatal albumin	No. of vaginal finger tests	Duration of membrane breaking	Mode of rupture of membranes	Balloon induction of labour	Postpartum haemorrhage	Uterine exploration	Statu
31	29.88	2	40.14	1	0	0	0	2	1	1	140	39	5	318	2	0	300	0	1
29	27.39	2	40.29	1	0	0	0	1	1	0	118	36.1	7	64	1	0	500	0	1
28	33.27	2	40.43	2	0	0	0	2	1	0	135	36.7	7	458	2	0	400	0	1
29	35.76	1	38.14	4	0	1	0	2	1	1	111	34	2	0	2	0	400	0	1
35	35.03	1	37.57	3	0	0	1	2	3	0	105	32.2	5	0	2	1	300	0	1
28	31.61	2	39.86	1	0	0	0	1	2	1	109	37.6	12	448	1	0	600	0	1
29	22.86	1	40.71	3	0	0	0	2	0	1	136	34.7	2	0	2	0	500	0	1
28	25.6	2	41.43	1	0	0	0	2	5	0	118	29.9	5	0	2	0	400	0	1
32	27.54	2	40.57	1	0	0	1	2	1	0	118	35.1	8	348	2	0	300	0	1
37	31.64	2	40.86	3	1	0	0	2	2	0	101	30.1	7	285	2	0	400	0	1
42	23.73	1	38.86	3	0	0	0	2	0	1	124	32.6	5	0	2	0	400	0	1
37	23.44	2	40.29	1	0	1	0	1	2	1	100	29.1	10	703	2	1	200	1	1
27	26.56	2	38	1	0	0	0	1	0	1	128	31.7	3	548	1	0	170	0	1
26	24.68	2	33	1	0	0	0	2	4	0	108	32.4	6	5096	1	0	500	0	1
20	32.47	1	40.71	1	0	0	1	2	1	0	87	29.8	2	175	1	0	500	0	1
37	27.41	1	38	3	1	0	0	1	0	1	115	34.3	3	133	1	0	210	0	1
28	32.33	1	36.29	2	1	0	0	2	12	0	106	36.1	3	0	2	0	1300	0	1
28	30.66	2	38.86	2	0	0	0	1	3	0	108	28.1	9	68	2	0	645	0	1
35	29.94	2	34.14	2	0	1	1	2	4	1	130	31.7	1	0	2	0	400	0	1
35	26.17	1	33.86	5	0	0	1	2	0	0	134	25.1	4	0	2	0	400	0	1
18	28.37	1	40.29	1	0	0	0	2	0	1	125	34.6	5	335	2	0	400	0	1
28	25.64	2	39.71	1	0	0	0	1	1	1	134	33.4	12	101	2	0	380	1	1
27	32.05	1	37.29	1	0	0	0	1	1	0	116	36.6	4	590	1	0	380	1	1
24	30.94	1	37.14	1	0	0	1	2	6	1	125	31.4	15	1500	2	0	400	0	1
32	25.15	2	41.14	2	0	0	0	2	3	1	129	32.3	11	920	2	0	300	0	1
27	24.6	2	38.86	1	0	0	0	1	2	0	132	32.9	12	328	1	0	270	0	1
28	20.96	2	39.71	1	1	0	0	1	3	0	134	36.2	12	150	2	0	360	0	1
34	27.89	2	40.29	2	1	0	0	1	2	0	122	36.1	13	206	1	1	380	1	1
31	28.2	2	40	1	0	1	1	2	1	0	137	36.2	7	840	2	0	300	0	1
27	30.82	2	39.57	1	0	1	0	2	1	0	140	36.4	6	0	2	0	300	0	1
26	32.05	1	38.14	1	0	0	0	2	1	1	130	39.5	10	555	2	0	700	0	1
26	31.39	1	40.43	2	0	0	0	2	3	1	117	37.7	10	221	2	0	300	0	1
34	29.71	1	39	1	1	0	0	1	3	1	107	30.9	8	479	2	1	450	1	1
30	29.09	2	39.29	1	0	1	0	2	5	0	139	36.4	1	0	2	0	1445	0	1
35	30.8	1	40.14	1	0	0	0	2	2	0	119	34.6	15	1203	2	0	700	1	1
36	26.56	2	40.43	2	0	1	0	2	3	0	107	31.7	7	314	2	0	300	0	1
27	31.67	2	40	2	0	0	0	2	2	0	108	34.8	7	787	2	1	300	0	1
27	28.6	2	40.86	1	0	0	0	1	3	1	121	37.9	17	587	2	0	425	1	1
30	37.1	2	39.14	1	0	0	0	2	2	0	136	38.3	3	0	2	0	1300	0	1
32	20.93	2	40.14	1	0	0	1	2	2	0	103	35.4	4	120	1	0	300	0	1
37	30.08	1	39.71	2	0	0	0	2	1	0	128	36.4	5	239	1	0	300	0	1
30	26.95	2	41.14	2	0	0	0	1	2	0	106	36.1	14	786	1	0	1650	1	1
36	27.04	2	40.71	3	1	0	0	1	1	0	96	29.5	7	385	2	0	370	1	1
31	26.67	2	40.14	1	0	1	0	1	2	1	123	36.8	9	390	2	0	360	0	1
33	26.4	2	33.86	3	0	1	0	2	0	1	115	29.3	2	2586	1	0	300	0	1
25	30.02	2	38.71	1	0	1	1	1	0	0	113	30.4	9	240	2	0	260	0	1
32	28.2	2	40.86	1	0	0	0	1	1	1	112	33	7	285	1	0	270	0	1
21	32.56	1	41.29	2	0	0	0	2	2	0	117	32.9	5	0	2	0	300	1	1
28	29.94	1	41.57	4	0	0	0	2	1	1	115	30.6	6	479	1	0	400	0	1
33	27.56	1	37.14	2	0	1	0	2	1	0	115	32.5	4	1931	2	0	300	0	1
28	25.2	2	40.14	2	0	0	1	1	1	1	125	38.4	12	469	1	0	459	0	1
32	27.91	2	40.43	2	0	0	0	2	1	0	136	32.8	5	232	1	0	1600	0	1
28	26.84	2	39	1	0	0	0	1	0	0	131	31.9	7	625	1	0	360	0	1
24	32.01	2	33	2	0	0	0	2	6	0	106	34.2	3	8296	1	0	300	0	1
20	34.68	1	38.14	1	0	0	0	1	0	1	102	33.4	6	352	1	0	640	0	1
26	30.78	1	35.71	3	0	1	1	1	0	1	114	30.7	6	716	1	0	310	0	1
30	28.16	1	39.14	3	0	0	0	1	3	0	137	33.5	13	380	2	0	380	0	1
26	24.22	2	39.57	1	0	0	0	1	0	0	120	33.1	11	2144	1	0	380	0	1
30	30.43	2	39.57	2	0	0	0	2	2	0	112	32.3	6	3336	1	0	400	0	1
32	28.26	2	32.86	1	0	0	0	1	1	1	112	32.4	8	9	1	0	250	0	1
32	27.62	2	37.71	1	0	1	0	2	2	0	116	27.1	3	0	2	0	300	0	1
29	22.54	2	40.86	1	0	0	1	1	1	1	113	37	9	421	2	0	260	0	1
33	29.93	1	39.86	7	0	0	0	1	0	0	119	33.7	11	127	2	0	750	1	1
25	33.06	2	39.29	1	0	0	0	1	7	0	124	37.8	13	350	2	1	370	0	1
32	30.76	1	38.14	2	0	1	0	1	0	1	118	30.6	7	354	1	0	360	1	1
31	36.59	2	37.86	1	0	1	0	2	3	0	123	32.7	2	0	2	0	600	0	1
39	31.45	1	38.29	5	0	0	1	2	1	1	114	33.8	3	0	2	0	300	0	1
31	27.06	1	39.29	2	0	0	0	1	1	0	128	34.1	7	5	2	0	465	0	1
26	24.46	1	38.57	2	0	1	0	2	0	1	110	29.4	8	32	1	0	700	0	1
30	24.46	2	39.29	1	0	0	0	2	0	0	124	33.2	2	0	2	0	300	0	1
21	26.64	1	39.86	1	0	0	0	1	2	0	124	37.6	8	1463	1	0	360	0	1
30	29.86	1	34.29	1	0	0	1	2	4	0	116	23.6	2	0	2	0	500	0	1
26	41	2	39	3	0	0	0	2	1	0	133	37.5	4	0	2	0	300	0	1
32	28.32	2	37	2	0	1	1	2	6	0	102	33.5	3	0	2	0	500	0	1
31	28.52	1	38.43	3	0	0	0	2	1	0	105	34.8	3	0	2	0	300	0	1
27	22.96	2	40.71	1	0	0	0	2	1	0	116	37.6	8	113	2	0	400	0	1
27	24.04	2	38.29	1	0	0	0	2	1	1	92	33.9	3	332	1	0	300	0	1
24	22.52	2	39.71	1	0	0	0	2	1	1	113	33.9	3	1318	1	0	300	0	1
30	25.24	2	41	1	0	0	1	2	4	0	102	35.3	13	565	2	0	400	0	1
28	25.51	2	40.14	2	0	0	0	1	0	1	121	33.2	11	944	1	0	330	1	1
25	24.44	2	41	1	0	0	0	1	2	1	119	34.1	10	550	2	0	360	0	1
33	22.83	2	40	2	0	1	1	1	4	0	106	33.2	5	54	1	0	480	0	1
34	38.58	1	40	4	0	0	0	2	1	0	112	28.9	4	0	2	0	400	0	1
40	27.11	1	41.29	5	0	0	0	1	2	0	130	33.1	11	284	2	0	260	0	1
28	22.91	2	38.86	1	0	0	0	1	1	1	116	33.9	5	21	2	0	460	1	1
27	29.3	2	41.14	2	0	0	0	2	2	0	111	36.1	4	123	2	0	300	0	1
26	32.24	2	39.57	1	0	0	0	1	0	0	117	33.6	5	107	1	0	550	0	1
24	23.64	1	40.86	1	0	0	0	1	1	0	90	36.3	11	389	2	0	470	0	1
25	34.57	2	39	2	0	0	0	2	3	0	138	36.2	9	393	2	0	500	0	1
23	29.92	1	41.29	1	0	0	0	2	4	1	123	36.7	3	0	2	0	300	0	1
37	26.04	1	34.57	3	0	0	1	2	1	1	99	29.5	2	0	2	0	700	0	1
27	30.04	2	39.57	1	0	0	0	1	1	0	101	30.4	10	4226	1	0	772	0	1
32	27.58	1	36.71	6	0	0	0	2	2	1	117	31.7	0	0	2	0	1000	0	1
32	36.46	2	39.43	2	1	0	0	1	0	0	116	33.4	5	10	1	0	270	0	1
21	30	1	40.86	1	0	0	0	2	3	1	120	33.5	9	646	1	0	300	0	1
29	25.22	1	39.43	1	0	0	0	1	1	0	110	33.2	11	295	2	0	320	0	1
35	37.11	1	37.86	3	0	1	0	2	2	0	116	32.1	5	82	1	0	300	0	1
24	30.85	1	32.14	2	0	0	1	2	2	0	148	24.7	4	0	2	0	300	0	1
25	31.36	2	39.71	1	0	0	1	2	4	0	110	33.9	17	1195	2	1	500	0	1
30	27.84	2	41	1	0	0	0	2	7	0	144	31.9	5	468	2	0	400	0	1
24	25.71	1	40	1	0	0	1	1	2	0	128	32.3	10	839	2	1	270	1	1
22	26.37	1	36.14	1	0	0	0	1	1	1	123	35.5	9	19	2	0	460	0	1
32	25.78	1	36.57	1	0	1	0	2	1	0	134	28.7	3	0	2	0	300	0	1
27	30.08	2	40	1	0	0	0	2	1	1	140	35.4	10	404	2	0	300	0	1
25	22.14	1	38.86	4	0	0	0	1	1	0	129	33.9	10	210	2	0	340	1	1
32	21.97	2	31.29	1	0	0	0	2	14	1	97	35.3	4	21620	1	0	300	0	1
27	25.39	2	39.71	2	0	0	1	1	1	0	123	32.1	3	697	1	0	370	0	1
30	26.89	2	38.86	2	0	0	0	2	1	0	116	36.3	2	0	2	0	200	0	1
29	24.75	2	38	1	0	0	1	2	1	1	123	27.7	2	0	2	0	300	0	1
31	28.98	1	38.71	4	0	0	0	2	1	0	111	34	2	0	2	0	600	0	1
26	27.55	2	38.71	1	0	0	0	2	0	0	129	34.2	7	573	2	0	300	0	1
28	24.03	2	41.14	1	0	0	0	1	5	1	91	33.9	9	897	2	0	215	1	1
26	26.18	2	41	1	0	0	0	1	2	0	115	35.2	6	38	1	0	415	1	1
30	26.17	2	40	1	0	0	0	2	2	1	132	31.3	25	808	2	0	400	0	1
28	27.73	2	39.57	1	0	0	0	2	1	1	118	36.3	7	571	2	0	300	0	1
31	26.64	2	37.71	1	0	0	0	1	0	1	103	36.7	12	1288	1	0	370	0	1
28	29	2	39.86	1	0	0	0	1	1	0	112	34.4	10	237	2	0	360	1	1
27	27.14	1	28.86	1	0	0	1	2	4	0	100	29.8	3	0	2	0	300	1	1
24	28.13	2	38.71	1	0	0	0	2	1	1	100	33.6	2	0	2	0	400	0	1
35	22.48	1	40.57	3	0	0	0	1	1	1	129	42.3	5	343	2	0	280	1	1
32	19.72	2	41.43	3	0	0	0	1	3	0	132	36.9	11	612	1	0	310	0	1
27	34.55	1	40.29	2	0	0	0	2	1	0	133	43.3	6	159	1	0	500	0	1
37	28.84	1	41.14	5	0	0	0	1	1	0	108	31.5	8	354	2	0	480	0	1
31	26.56	2	40.14	2	0	1	0	2	1	0	120	37	11	615	2	0	600	0	1
30	24.77	2	41	1	0	0	1	1	3	0	111	33.5	8	563	2	0	2310	1	1
27	30.67	2	36.71	1	0	0	0	1	0	0	127	33.1	5	502	1	0	270	0	1
26	24.9	1	39.71	1	0	1	1	1	2	1	124	40.9	17	349	2	0	610	1	1
30	26.96	2	40.29	1	0	0	1	1	1	0	122	35.9	12	116	2	0	370	0	1
26	23.73	1	40.71	1	0	0	0	2	2	1	118	32.4	4	331	1	0	400	0	1
30	29.69	2	41	2	0	0	0	1	2	1	119	34.7	6	372	2	0	370	0	1
29	30	1	41	1	0	0	0	1	3	0	108	30.8	7	32	1	0	330	0	1
18	22.6	1	37.57	1	0	0	0	1	0	1	107	33.4	7	85	1	0	360	0	1
23	28.58	2	38.57	1	0	0	0	2	1	0	126	31.5	6	0	2	0	300	0	1
25	32.69	2	38.29	4	0	1	1	2	7	1	115	35	2	0	2	0	300	0	1
25	23.16	1	39.29	1	0	0	0	1	2	1	119	36.7	12	738	1	0	360	0	1
35	30.49	2	38.86	1	0	0	1	1	1	0	117	32.7	13	2280	1	0	370	1	1
29	25.39	2	39.43	3	0	0	0	2	2	0	110	32.1	2	0	2	0	300	0	1
26	21.05	1	35.14	5	0	0	0	1	3	0	99	31.2	6	670	1	0	250	0	1
28	24.01	2	40.29	2	0	0	0	1	0	0	120	33.9	5	296	1	0	260	0	1
25	27.84	2	40.57	1	0	0	0	1	4	1	110	34.9	12	214	2	0	360	0	1
30	25.53	1	39.14	2	0	0	0	2	1	1	114	34.2	2	0	2	0	300	0	1
23	28.44	1	37.43	2	0	0	0	2	1	1	123	32.3	2	0	2	0	500	0	1
30	30.39	1	37	5	0	0	0	2	0	1	132	31.6	3	111	1	0	400	0	1
25	30.12	1	39.14	1	1	0	1	2	7	0	113	33.4	3	0	2	1	400	0	1
28	31.62	1	41	3	0	0	0	2	1	1	117	35.1	10	52	2	0	600	0	1
27	27.35	2	39.14	2	0	0	0	1	1	0	123	34.3	12	1050	1	0	510	0	1
29	28.84	2	39.14	2	0	0	0	2	0	1	122	40.3	3	0	2	0	400	0	1
35	22.83	1	30.86	4	0	0	0	2	3	0	115	34	4	6070	1	0	300	0	1
22	26.45	2	41	1	0	0	0	2	2	0	103	32	5	56	2	0	300	0	1
25	28.3	1	38.57	1	0	0	0	1	1	0	99	29.5	10	2067	1	0	270	0	1
37	28.4	1	33.29	1	0	0	0	2	2	0	112	34.5	9	3468	1	0	300	0	1
30	28.44	1	36.14	6	0	0	0	2	1	0	89	31.6	5	0	2	0	400	0	1
29	27.47	2	38.43	1	0	1	0	1	0	0	138	33.8	8	753	1	0	270	0	1
30	28.58	2	39.86	1	0	0	0	1	1	0	102	33	7	114	2	0	270	0	1
27	30.27	2	39.29	1	0	0	0	2	0	1	142	36.6	5	24	1	0	300	0	1
31	28.6	2	41	1	0	0	0	1	3	1	126	36.1	14	248	2	0	425	0	1
31	33.98	2	37.57	1	1	1	1	1	1	0	121	36.4	12	697	2	0	535	0	1
27	33.2	1	38.86	3	0	0	0	2	1	0	120	35.3	2	0	2	0	300	0	1
25	30.04	1	39.29	1	0	0	0	1	0	0	128	33.8	12	129	2	0	310	0	1
29	27.43	2	38.43	2	0	0	0	2	0	0	123	38.6	1	0	2	0	300	0	1
29	22.72	2	39.14	1	0	0	0	1	3	0	113	34.7	13	122	2	0	460	1	1
30	30.28	2	40	2	0	0	0	1	2	0	116	34.8	12	340	2	0	370	0	1
41	36.13	1	39.43	6	0	0	0	2	0	0	121	35.3	3	0	2	0	300	0	1
33	24.61	1	38.71	3	0	0	0	2	0	0	70	31.9	3	0	1	0	300	0	1
34	29.98	1	39.71	1	0	0	0	2	3	1	106	34.8	21	338	2	0	400	0	1
26	30.86	1	38.71	2	0	1	1	2	2	0	84	36.5	1	0	2	0	300	0	1
29	25.16	2	39.29	1	0	0	0	1	2	0	139	37.9	10	319	2	0	260	0	1
24	32.47	1	40.29	1	0	0	0	2	1	1	111	36.1	15	780	1	0	1001	0	1
25	29.14	2	40.29	1	0	0	0	2	4	0	143	32.5	10	143	2	0	760	0	1
37	28.19	1	38.29	1	0	0	1	2	0	0	113	33.2	4	0	2	0	300	0	1
28	28.6	2	39.43	2	0	0	0	2	2	1	123	35.6	4	0	2	0	300	0	1
37	28.05	2	38.14	3	0	1	0	2	2	0	115	35.4	3	0	2	0	300	0	1
24	23.8	2	40.29	2	0	0	0	1	0	1	115	36	10	295	2	0	260	0	1
29	27.47	2	41.71	1	0	0	0	2	1	1	110	34.8	2	0	2	0	300	0	1
18	29.14	1	38.43	1	0	0	1	2	1	0	81	34.5	1	0	2	0	300	0	1
29	28.3	2	38	2	0	0	0	2	0	1	113	34.7	2	0	2	0	300	0	1
33	27.41	2	39.29	3	0	0	0	2	1	0	127	32.5	9	556	1	0	300	0	1
34	26.22	2	38.57	5	0	1	0	1	0	0	120	33	5	605	1	0	360	0	1
28	24.22	1	41.43	1	0	0	0	2	1	0	114	34.9	4	0	2	0	500	0	1
20	25.39	2	36.14	3	0	0	0	1	0	0	123	37.9	2	377	1	0	210	0	1
31	26.76	2	39	2	0	0	1	2	14	0	117	31.8	3	0	2	0	300	0	1
30	31.29	2	40.71	1	0	0	0	2	0	0	102	33.2	3	541	1	0	500	0	1
29	25.39	2	38.14	2	0	0	0	1	0	0	110	35.6	5	293	1	0	480	0	1
36	29.3	2	34.57	6	0	0	0	2	0	1	108	32	0	0	2	0	2000	1	1
28	26.98	2	39.43	1	0	0	0	1	0	1	138	33.6	11	186	2	0	370	0	1
29	23.51	2	38	1	0	0	0	1	0	0	124	37	8	539	2	0	285	1	1
24	29.3	2	38.71	1	0	0	0	2	0	0	121	36.7	1	319	1	0	300	0	1
32	31.64	2	34.86	2	0	0	0	2	6	0	113	32.4	8	3257	1	0	300	0	1
29	23.85	2	39.86	1	0	0	1	1	3	0	142	36.2	9	165	1	0	280	0	1
29	23.61	2	31	3	0	0	1	2	8	0	104	34.9	0	194	1	0	300	0	1
31	26.84	2	40.14	2	0	0	0	2	0	0	69	16.4	1	167	1	0	600	0	1
30	24.12	2	38.57	2	0	0	0	1	0	1	131	33.2	4	85	1	0	420	0	1
30	24.84	2	38.86	1	0	0	0	1	0	0	124	33.8	9	196	1	0	270	0	1
30	25.24	2	39.86	3	0	0	1	1	0	0	122	32.9	5	63	2	0	265	1	1
38	24.65	1	38.86	4	0	0	0	1	13	0	130	33.6	7	7	1	0	270	0	0
38	29.3	1	41.43	5	0	0	0	2	2	0	99	33.8	13	313	2	1	400	0	0
24	26.24	2	39.43	1	0	0	0	1	0	0	123	38.3	11	1230	1	0	470	0	0
25	26.35	2	38.86	1	0	1	0	2	0	0	113	32.8	1	0	2	0	300	0	0
33	30.11	1	38.43	2	0	0	0	2	1	0	100	34.8	2	0	2	0	300	0	0
24	26.71	1	38.57	5	0	0	0	2	1	0	122	36	1	0	2	0	300	0	0
26	28.52	2	36.57	1	0	0	0	1	0	0	121	36.4	5	470	1	0	275	0	0
33	28.77	2	38.14	3	0	0	0	2	1	0	112	33.9	1	0	2	0	300	0	0
28	30.47	1	38.57	5	0	1	0	2	1	1	114	36.5	1	0	2	0	300	0	0
31	34.22	1	38	4	0	0	0	1	0	0	129	33.7	3	234	1	0	180	0	0
26	22.79	2	39.86	1	0	0	0	1	0	0	136	44.3	3	55	2	0	270	0	0
31	26.58	2	40	2	0	0	0	1	1	0	131	36.1	7	0	1	0	170	0	0
29	34.85	1	39.57	4	0	0	0	1	0	0	121	34.8	7	77	2	0	225	0	0
28	26.04	2	40.57	3	0	0	0	2	1	1	109	38.1	7	80	1	0	300	0	0
28	26.44	2	39	1	0	0	0	1	0	0	116	33.8	8	267	2	0	170	0	0
36	32.46	2	39	4	0	0	0	2	2	0	114	35	1	0	2	0	300	0	0
31	26.08	2	40.86	2	0	0	0	2	1	0	139	37.6	1	0	2	0	300	0	0
21	27.34	1	39.29	1	0	0	0	1	1	0	117	33.9	6	175	2	0	160	0	0
28	27.55	2	38.29	3	0	0	0	2	1	0	118	36.6	1	0	2	0	400	0	0
31	26.96	2	39.71	4	0	0	0	1	1	0	120	35	8	72	2	0	160	0	0
37	32.44	2	36.86	3	0	0	0	1	0	0	114	32.8	8	533	1	0	370	0	0
23	28.57	1	39.14	3	0	0	0	2	1	0	98	32.1	1	0	2	0	300	0	0
33	24.56	2	40.57	1	0	0	0	1	2	0	115	33.4	9	123	2	1	370	0	0
32	28.98	2	37	3	0	0	0	1	7	0	120	31.8	10	2481	1	0	180	1	0
24	28.32	1	39.29	2	0	0	0	2	1	0	121	34.1	2	353	1	0	400	0	0
33	22.43	2	40.14	2	0	0	0	1	0	0	108	34.9	4	22	1	0	260	0	0
35	29.3	1	38.43	3	0	0	0	2	1	0	126	33.5	1	112	1	0	300	0	0
29	29.48	2	39.14	3	0	0	0	1	1	1	139	42.8	9	16	1	0	330	1	0
25	33.53	1	39.14	2	0	0	0	2	1	0	117	34	1	0	2	0	300	0	0
30	25	2	38.86	1	0	0	0	1	1	0	124	34.5	8	861	1	0	260	0	0
32	25.33	1	38.86	5	0	0	0	1	0	0	111	32.7	5	467	1	0	115	0	0
29	28.6	2	41	1	0	0	0	2	2	0	121	33.1	1	0	2	0	300	0	0
31	21.63	1	40.86	4	0	0	0	1	1	0	122	35.3	4	210	2	0	260	0	0
31	32.61	2	40	2	0	0	0	2	3	1	116	31	1	0	2	0	300	0	0
25	23.83	2	37.14	1	0	0	0	1	0	0	108	32.2	4	256	1	0	270	0	0
29	25.22	2	40.86	1	0	0	0	1	1	0	129	36.9	4	1402	1	0	565	1	0
25	23.05	2	39.71	1	0	0	0	1	1	0	120	38.7	7	17	2	0	170	0	0
35	29.02	2	39.43	2	0	0	0	1	1	0	114	33.2	8	29	2	0	170	0	0
29	27.85	2	39.57	1	0	1	0	2	0	0	123	37.8	1	0	2	0	300	0	0
28	27.47	2	39.57	2	0	0	0	1	0	0	131	33	6	128	1	0	100	0	0
29	24.09	2	38.29	2	0	0	0	2	0	0	118	34.4	1	0	2	0	300	0	0
31	25.38	2	35.14	1	0	0	0	1	2	0	114	37.4	11	627	1	0	370	0	0
29	28.31	2	39.14	3	0	0	0	1	0	1	106	36	5	65	2	0	170	1	0
32	26.26	2	38.29	1	0	0	0	1	0	1	133	32.9	5	9	2	0	160	0	0
36	24.61	2	39.14	3	0	0	0	1	1	0	123	37	4	31	2	0	170	0	0
34	35.34	1	41.14	4	0	0	0	1	3	0	119	34.5	7	353	2	0	280	1	0
27	28.84	1	40.43	1	0	0	0	2	2	1	118	36.2	1	0	2	0	300	0	0
30	25.64	2	38.86	2	0	0	0	1	0	0	139	39.5	6	73	2	0	270	0	0
33	25.97	1	38.71	3	0	0	0	2	0	0	104	33.1	2	96	1	0	500	0	0
38	23.18	2	39.71	1	0	0	0	1	2	0	130	33.6	11	238	2	0	170	0	0
26	24.44	2	40	1	0	0	0	1	0	0	133	34.1	12	374	2	0	280	0	0
38	28.04	1	38.71	3	0	0	0	1	0	0	134	32.9	9	1079	1	0	330	1	0
38	31.65	2	38.86	3	0	0	0	2	1	1	118	32.5	1	0	2	0	400	0	0
27	28.38	2	40	2	0	0	0	2	2	0	119	36.4	6	328	2	0	400	0	0
36	24.9	1	39	7	0	0	0	1	3	0	121	33.8	10	388	1	0	270	0	0
24	38.3	2	39.71	1	0	0	0	2	1	0	102	29.7	1	0	2	0	400	0	0
33	25.65	2	39.14	2	0	0	0	2	0	1	100	37.2	1	0	2	0	300	0	0
28	22.02	2	41	1	0	0	0	1	1	1	125	35.3	6	44	2	0	210	0	0
27	35	2	40.14	1	0	0	0	1	1	0	130	35.8	19	304	2	0	270	0	0
37	25.04	2	40.57	2	0	0	0	1	1	0	117	36.2	9	47	2	0	150	0	0
31	26.35	2	37.71	2	0	1	0	1	0	0	111	36.1	5	208	1	0	270	0	0
31	29.41	2	40.14	3	0	1	0	1	2	1	132	36	12	670	2	0	315	1	0
31	32.05	1	39	3	0	0	0	2	2	0	129	34.8	1	0	2	0	500	0	0
20	24.44	1	39.86	2	0	0	0	1	0	0	121	36.1	8	66	2	0	270	1	0
26	23.34	2	38.29	1	0	0	0	1	0	0	121	34.5	9	185	2	0	160	1	0
31	26.24	1	39.14	3	0	1	0	2	1	0	119	38.4	1	0	2	0	500	0	0
31	27.34	1	37.86	4	0	0	0	1	0	0	109	33.7	7	83	1	0	260	1	0
24	32.37	1	38.86	3	0	0	0	2	1	1	108	30.5	1	0	2	0	300	0	0
28	24.61	1	38.57	4	0	0	0	2	0	0	115	31.2	1	0	2	0	300	0	0
29	28.84	2	40.29	2	0	0	0	2	1	0	109	29.9	2	1160	1	0	800	0	0
28	34.58	2	35	1	0	0	0	2	0	0	121	27.6	1	540	1	0	700	0	0
31	25.59	1	41	3	0	0	0	1	1	1	119	35	7	103	2	0	270	1	0
30	21.98	1	40.57	3	0	0	0	1	0	0	122	34.3	5	558	1	0	270	0	0
33	26.17	2	37.71	2	0	0	0	1	0	0	123	31.6	8	53	2	0	260	1	0
26	31.96	2	37.57	1	0	0	0	1	1	0	105	30.7	11	1758	1	0	310	0	0
24	24.22	1	40.29	2	0	0	0	1	0	1	94	34	5	284	1	0	160	1	0
29	27.14	1	38.14	2	0	0	1	1	1	0	114	31.1	6	207	2	0	570	1	0
27	27.04	1	39.57	1	0	1	0	1	1	0	136	36.8	9	71	2	0	270	0	0
22	34.38	1	39.43	4	0	0	0	1	1	0	137	32.8	13	345	1	0	450	1	0
37	22.66	2	39.29	3	0	0	0	2	1	0	112	32.5	1	0	2	0	300	0	0
38	32.53	1	38.86	5	0	1	1	2	1	0	131	35.8	1	0	2	0	400	0	0
26	27.12	2	39.57	1	0	0	0	1	2	0	102	32.8	6	31	1	0	265	0	0
30	25.98	2	39.14	2	0	0	0	1	1	0	130	35.4	21	720	2	0	495	0	0
24	30.94	2	39.14	1	0	0	0	1	1	0	135	33	19	845	2	0	250	1	0
38	30.84	2	36.14	2	0	0	0	2	1	0	108	31.5	1	210	1	0	300	0	0
28	24.92	2	40	1	0	0	0	1	1	0	110	33.2	10	295	1	0	150	1	0
27	25.76	2	39.29	1	0	0	0	1	1	1	127	34.7	9	32	1	0	260	1	0
34	29.62	2	40.29	3	0	0	0	1	0	0	104	31.4	5	25	1	0	280	1	0
31	26.07	1	40.14	3	0	0	0	2	1	0	87	34.8	4	275	2	0	300	0	0
30	24.44	2	39.43	4	0	0	0	1	0	0	121	33	10	494	1	0	280	0	0
21	20.32	1	38.71	3	0	0	0	1	0	1	92	34	3	6	1	0	160	0	0
26	28.37	2	38.29	1	0	0	0	1	0	1	108	34.4	8	9	2	0	270	0	0
30	25	2	39	3	0	0	0	2	2	0	116	33.6	1	0	2	0	300	0	0
25	31.25	1	41.14	2	0	0	0	1	1	0	97	32.3	8	150	1	0	450	1	0
27	26.84	2	38.29	1	0	0	0	1	0	0	99	37	4	29	2	0	110	1	0
24	22.59	1	38.29	2	0	0	0	1	6	1	128	33	6	415	2	0	160	1	0
39	27.73	2	38.71	2	0	0	0	2	2	0	117	31	1	0	2	0	300	0	0
36	27.59	1	39.29	4	0	0	0	2	2	1	113	32.2	1	0	2	0	300	0	0
32	28.67	2	40.14	2	0	0	0	1	1	1	120	34.1	8	590	2	0	155	0	0
27	28.72	2	41	1	0	0	0	2	1	0	123	34.9	13	353	2	0	400	0	0
31	23.01	2	38.57	1	0	0	0	1	1	0	125	38.2	9	95	2	0	120	0	0
26	24.44	2	40.14	1	0	1	0	1	2	0	119	34.1	15	1125	2	0	260	0	0
23	23.78	1	38.71	1	0	0	0	2	1	0	102	32.8	5	1755	1	0	300	0	0
35	27.47	1	39.57	3	0	0	0	1	1	0	114	34.6	8	14	2	0	280	0	0
33	32.03	2	38.14	2	0	0	0	2	0	0	124	36.7	1	151	1	0	300	0	0
30	28.84	1	39	2	0	0	0	2	1	0	95	29	1	0	2	0	300	0	0
30	25	2	40	1	0	0	0	2	0	0	134	34.2	1	0	2	0	300	0	0
29	26.22	2	39	2	0	0	0	2	1	0	123	34.6	1	0	2	0	300	0	0
29	22.89	2	40.57	3	0	0	0	1	4	1	130	37.8	4	10	1	0	170	0	0
30	25.56	1	39	4	0	0	0	2	2	0	129	37	1	0	2	0	300	0	0
25	27.61	1	39.43	4	0	0	0	1	2	0	125	34.7	9	128	2	0	360	0	0
27	30.66	1	39.86	2	0	0	0	2	4	0	118	33.3	10	0	2	0	300	0	0
29	21.57	2	34	1	0	0	0	2	0	1	130	38.6	1	118	1	0	300	0	0
34	23.93	2	38.43	2	0	0	0	1	1	1	133	38.6	15	498	1	0	360	0	0
29	27.42	2	39.71	2	0	0	0	2	0	0	122	31.4	8	410	1	0	400	0	0
32	29.41	2	36.71	1	0	0	0	1	0	0	119	33.5	7	1218	1	0	270	0	0
29	22.86	2	39.29	2	0	0	0	1	0	0	104	38.3	4	7	1	0	160	1	0
26	35.25	1	38.57	1	1	0	0	1	0	1	125	33.6	4	837	1	0	260	1	0
21	37.25	1	38.86	3	0	0	0	2	1	0	102	37.4	1	0	2	0	300	0	0
41	30.86	1	38.57	2	0	0	0	2	2	0	121	34.4	1	0	2	0	300	0	0
29	35.63	2	39.71	1	0	0	0	1	1	1	82	31.7	10	247	2	0	555	0	0
33	26.14	1	38.57	1	0	0	0	1	1	0	98	32.7	12	293	2	0	370	0	0
30	25.6	2	41	3	0	0	0	2	3	0	131	34	16	780	2	1	800	0	0
20	29.05	1	41.29	1	0	0	0	1	0	0	120	36.9	5	368	2	0	370	0	0
34	28.91	1	33.86	5	0	0	1	2	8	0	111	29.9	1	0	2	0	300	0	0
34	31.24	2	39	2	0	0	0	2	1	0	121	36.1	1	0	2	0	500	0	0
30	22.48	2	39.86	3	0	1	0	1	1	0	132	32.5	9	255	2	0	320	1	0
34	20.96	1	35.29	4	0	1	0	1	8	1	139	35.1	10	1023	1	0	265	0	0
33	30.44	2	39.43	2	0	0	0	2	2	1	129	32	1	0	2	0	300	0	0
35	28.51	2	38.71	2	0	0	0	2	2	1	111	34.8	1	0	2	0	300	0	0
30	28.71	2	39.86	1	0	0	0	2	3	0	106	33.4	7	214	2	0	400	0	0
26	27.73	2	39.86	2	0	0	0	1	0	0	135	36.3	7	523	2	0	370	0	0
36	26.14	1	40	4	0	0	0	1	1	0	111	32.1	4	488	1	0	555	0	0
38	28.23	2	39.43	2	0	0	0	2	1	1	126	35.3	1	0	2	0	300	0	0
28	24.91	2	39.71	1	0	1	0	1	5	0	119	32.7	6	60	1	0	360	1	0
28	23.98	2	39.57	1	0	0	0	2	1	0	133	33.7	7	0	2	0	300	0	0
25	24.5	2	38.14	1	0	0	0	1	7	0	108	32.3	9	527	2	0	320	1	0
27	22.35	2	38.57	1	0	0	0	1	0	1	120	36	9	1440	1	0	370	0	0
35	30.86	2	39.29	2	0	0	0	1	0	0	116	32.6	5	62	1	0	315	0	0
27	23.88	2	40.86	1	0	0	0	1	1	0	133	33.9	9	109	2	0	380	0	0
29	28.44	2	39.43	2	0	0	0	2	3	0	126	36.2	1	0	2	0	300	0	0
26	26.85	1	38.57	2	0	0	0	2	1	0	106	30.4	1	0	2	0	400	1	0
32	24.89	2	36.86	3	0	0	0	2	0	0	128	33.2	1	129	1	0	300	0	0
24	25.4	1	39.14	5	0	0	0	2	2	0	145	35.9	1	0	2	0	300	0	0
39	23.71	2	39	3	0	0	0	2	2	0	114	26.7	1	0	2	0	300	0	0
29	28.3	2	40.71	1	0	0	0	2	2	1	120	34.4	10	420	2	0	300	0	0
29	28.72	2	39	1	0	0	0	1	0	1	122	31.8	10	268	2	0	320	1	0
23	22.77	2	40.71	1	0	0	0	1	3	0	121	35.2	10	639	2	0	500	1	0
30	28.79	2	39.43	2	0	0	0	1	0	0	115	35.2	7	9	2	0	260	0	0
24	23.03	2	32.43	1	0	0	0	1	2	0	126	33.3	5	2182	1	0	320	1	0
28	30.86	2	39	2	0	1	0	2	2	1	125	35.7	1	0	2	0	300	0	0
27	30.11	1	40.29	1	0	0	0	1	2	0	123	35.3	19	208	2	0	380	1	0
24	29.69	2	41	1	0	0	0	2	5	0	113	37.6	12	638	2	0	500	0	0
31	23.44	2	40.29	1	0	0	0	1	0	1	112	33.9	6	1417	1	0	255	0	0
25	24.78	1	38.71	2	0	1	0	1	3	1	127	37.9	5	212	1	1	160	0	0
36	27.34	2	37.14	2	0	0	0	2	0	0	125	34.2	1	530	1	0	300	0	0
33	30.44	1	41	3	0	0	0	1	1	0	119	31.6	6	386	2	0	320	0	0
31	25	1	41.14	3	0	0	0	2	2	0	118	32.5	12	1192	2	0	700	0	0
25	26.1	2	39.86	2	0	0	0	1	1	0	121	34.8	4	94	1	0	170	0	0
27	28.68	2	38.71	1	0	0	0	1	1	0	128	34	9	1160	1	0	370	1	0
31	25.24	1	41	3	0	0	0	2	1	1	108	33.1	1	0	2	0	400	0	0
29	24.01	2	40.43	1	0	0	0	1	1	1	131	44.2	10	331	2	0	305	1	0
30	26.04	2	39.29	1	0	0	0	2	1	0	118	32.1	1	0	2	0	300	0	0
33	25.39	2	40.14	4	0	0	0	1	1	0	107	33.2	8	106	2	0	170	1	0
31	27.49	2	39.86	3	0	1	0	1	1	0	110	38.3	5	364	2	0	520	0	0
25	23.23	2	34.14	1	0	0	0	1	1	1	104	32.2	8	648	1	0	330	0	0
39	22.86	2	39.57	4	0	0	0	2	6	1	96	33	3	0	2	0	300	0	0
34	27.34	2	37.14	3	0	0	0	1	0	0	147	39.1	4	8	2	0	570	1	0
27	29.53	2	39.57	1	0	0	0	2	2	0	119	35	1	0	2	0	300	0	0
43	30.22	1	39.29	3	0	1	0	2	2	0	126	33.7	1	0	2	0	300	0	0
25	25.53	2	38	1	0	0	0	2	2	0	127	39.4	1	0	2	0	300	0	0
34	31.44	2	38.57	3	0	0	0	1	1	0	127	36.6	7	135	2	0	265	0	0
28	22.89	1	38	3	0	0	0	2	3	0	106	40.1	1	0	2	0	300	0	0
27	25.78	1	40.57	1	0	0	0	1	0	0	129	37.3	10	187	2	0	390	0	0
27	26.63	2	41	1	0	0	0	1	1	0	103	33.1	11	755	2	0	160	0	0
28	26.22	2	38.14	1	0	0	0	1	0	1	125	34.3	7	147	2	1	170	0	0
28	22.66	2	38.57	1	0	0	0	1	0	0	111	37.2	3	145	1	0	310	1	0
40	29.88	2	39.29	1	0	0	0	2	1	0	138	38.8	1	0	2	0	350	0	0
30	22.85	2	38.43	1	0	0	0	1	0	0	132	35.6	10	913	1	0	260	0	0
33	27.1	2	39.29	1	0	1	0	1	0	0	118	32.7	10	120	2	0	260	0	0
27	27.29	2	38.29	2	0	0	0	2	2	0	131	35.3	1	0	2	0	300	0	0
26	22.43	1	38.57	1	0	0	0	1	0	0	129	40.2	8	581	2	0	270	0	0
28	31.05	2	39.71	1	0	1	0	1	0	1	114	31.8	13	1267	1	0	260	0	0
28	36.79	1	38.71	4	0	0	0	2	2	0	115	31.7	1	0	2	0	400	0	0
25	34.18	2	38	1	0	0	0	1	0	0	135	34.4	4	890	1	0	160	1	0
31	28.25	1	39.29	4	0	0	0	2	2	1	108	30.5	1	0	2	0	300	0	0
26	27.92	2	39.14	1	0	0	0	2	2	1	128	33.7	1	0	2	0	300	0	0
38	26.29	2	38.43	3	0	0	0	1	0	0	114	33.8	6	110	2	0	270	0	0
23	27.89	2	39.43	2	1	1	0	2	1	0	120	33.8	1	0	2	0	300	1	0
31	29.38	2	41	3	0	0	0	2	0	0	119	33.9	1	0	2	0	300	0	0
33	30.8	2	41	2	0	1	0	1	2	0	134	33.8	12	577	2	0	405	1	0
30	28.3	2	40.29	1	0	0	0	2	0	1	130	36.1	8	210	2	0	800	0	0
27	26.93	2	39.43	2	0	0	0	1	1	0	117	34.2	9	6	2	0	270	0	0
25	31.83	2	40.57	1	0	0	0	1	2	0	114	33.9	7	342	1	0	270	1	0
24	23.1	2	40.71	2	0	0	0	1	2	0	129	34.4	9	1207	2	0	270	0	0
26	23.93	2	41.14	1	0	0	0	1	2	0	100	32.6	11	739	2	0	270	0	0
32	25.78	1	41	3	0	0	0	1	1	0	104	30.4	6	240	2	0	160	0	0
25	24.61	2	39.86	1	0	0	0	1	1	0	129	33.4	15	473	2	0	360	0	0
25	33.06	1	40	1	0	1	0	1	2	0	119	32.6	9	679	2	1	230	0	0
26	31.78	2	38	1	0	0	0	2	1	0	123	34.6	1	0	2	0	400	0	0
33	23.68	2	33.43	2	0	0	0	2	3	0	126	25.9	1	4753	1	0	300	0	0
33	25.52	1	39.29	6	0	1	0	1	1	0	127	34.9	11	210	1	0	320	1	0
27	24.24	2	40	1	0	0	0	1	2	0	118	34.7	13	857	1	0	530	0	0
24	26.45	2	38.71	1	0	0	0	1	1	1	130	36.5	4	19	1	0	620	1	0
27	26.53	2	39.86	1	0	0	0	1	2	1	141	36.3	7	39	1	0	160	0	0
27	25.11	1	34.86	1	0	0	0	1	0	1	104	32	7	116	1	0	270	0	0
27	26.84	2	39.14	1	0	0	0	1	1	1	125	34.6	9	767	1	0	330	0	0
28	24.75	2	40.14	2	0	0	0	1	0	0	124	35.1	5	122	2	0	260	0	0
28	31.25	2	40	1	0	0	0	2	0	0	125	33.4	3	119	2	0	300	0	0
39	31.64	2	39.71	4	0	0	0	2	0	1	119	30.8	1	266	1	0	300	0	0
26	22.77	2	38.43	1	0	0	0	1	0	0	100	34	12	240	2	0	180	0	0
38	32.89	2	40	2	0	0	0	1	2	0	112	33.4	7	310	1	0	500	0	0
35	30.04	1	40.86	2	0	0	0	1	1	0	128	34.2	4	293	2	0	260	1	0
26	30.26	1	39.43	3	0	0	0	2	2	1	119	34.7	1	0	2	0	500	1	0
36	28.84	2	38.71	3	0	1	0	1	0	1	135	29.2	1	216	1	0	300	0	0
33	26.08	2	38.86	3	0	0	0	2	1	0	135	38.6	1	0	2	0	300	0	0
25	28.44	2	39.43	1	0	0	0	2	2	0	112	34.5	1	0	2	0	300	0	0
33	27.74	1	39.71	1	0	0	0	1	1	1	122	37.1	8	295	2	0	270	0	0
25	28.28	1	41	3	0	0	0	1	2	1	109	36.1	11	607	2	0	645	0	0
28	29.61	1	40.57	1	0	0	0	2	1	1	125	37.1	6	1492	1	0	300	0	0
37	28.6	1	40.57	4	0	0	0	1	2	0	124	32.3	9	644	1	0	475	1	0
31	26.87	2	40.14	1	0	0	0	2	0	0	113	34.5	2	702	1	0	300	0	0
30	25.82	2	38	3	0	0	0	2	2	1	104	33.3	0	0	2	0	500	0	0
31	25.53	1	38.71	3	0	0	0	2	1	0	115	38.9	2	600	1	0	300	0	0
24	30.02	2	38.86	3	0	0	0	2	1	0	120	36.4	1	0	2	0	300	0	0
29	21.45	2	38.14	3	0	0	0	1	5	0	130	36.3	6	19	2	1	260	0	0
33	29.24	2	38.86	2	0	0	0	2	2	0	101	34	1	0	2	0	300	0	0
35	26.29	2	38.71	3	0	0	0	2	1	1	142	36.8	1	0	2	0	300	0	0
24	32.88	2	40.57	2	0	0	0	1	2	0	141	35.6	9	137	2	0	260	1	0
28	30.35	2	40.43	1	0	0	0	1	0	0	121	33.1	10	216	2	0	320	0	0
32	28.13	2	40	3	0	1	0	1	2	0	106	34.9	5	343	2	0	220	0	0
33	23.83	2	38.86	2	0	0	0	2	1	0	103	31.3	1	0	2	0	400	0	0
27	28.13	2	39.29	3	0	0	0	1	0	0	120	35.7	7	37	1	0	110	0	0
27	23.19	2	39.71	2	0	0	0	1	0	0	124	35.8	5	661	1	0	270	0	0
24	26.4	1	39.29	1	0	1	0	1	1	0	119	38.8	8	136	2	0	275	0	0
33	34.52	1	38.14	4	0	0	0	2	1	0	124	34.6	1	0	2	0	300	0	0
28	25.65	1	39.71	1	0	0	0	1	0	1	112	32.9	7	4	1	0	280	0	0
31	30.86	1	38.29	2	0	0	0	2	2	0	102	31.7	1	0	2	0	300	0	0
26	23.4	1	40.86	3	0	0	0	1	1	0	123	35.7	6	544	1	0	535	0	0
27	31.09	2	37.29	1	0	0	0	2	2	0	72	29	1	0	2	0	250	0	0
30	25.18	2	39.86	1	0	0	0	1	2	0	111	35	16	577	2	0	270	0	0
30	19.43	2	38.86	2	0	0	0	1	1	0	106	33.6	7	226	2	0	260	1	0
26	22.55	2	39.43	1	0	0	0	2	2	0	104	34.6	1	0	2	0	300	0	0
34	27.89	2	37.86	4	0	1	0	2	13	0	120	32.8	1	0	2	0	300	0	0
35	30.39	1	38.71	6	1	0	0	2	2	0	124	38	1	0	2	0	300	0	0
29	23.98	1	39.86	3	0	0	0	1	0	0	95	34.7	6	12	2	0	180	0	0
31	24.22	2	40.57	1	0	0	0	1	3	0	124	37	10	417	2	0	270	1	0
28	25.24	2	38.71	1	0	0	0	1	0	0	117	32.6	7	543	1	0	135	1	0
34	26.3	2	38.57	1	0	1	0	2	0	1	118	36.3	1	666	1	0	300	0	0
21	27.23	1	39.57	1	0	0	0	1	1	0	111	35.6	4	470	2	0	495	0	0
32	29.1	1	38.29	2	0	0	0	2	6	1	99	35	1	0	2	0	300	0	0
31	26.9	1	41.29	5	0	0	0	2	1	1	114	34.6	1	0	2	0	400	0	0
31	27.05	1	40.86	4	0	0	0	1	1	0	131	37.5	6	63	2	0	841	1	0
30	27.58	2	36	1	0	1	0	2	1	0	118	31.2	13	1269	1	0	500	0	0
41	33.22	2	39.14	3	0	0	0	1	1	0	137	33.3	4	503	1	0	360	1	0
25	33.2	2	40.14	1	0	0	0	1	2	1	119	35.8	16	498	2	0	260	0	0
27	23.34	2	40.86	1	0	0	0	1	1	0	111	35.4	9	84	2	0	270	1	0
27	26.57	2	38.57	1	0	0	0	1	1	0	130	39	7	775	1	0	170	0	0
43	32.26	1	39.29	3	0	1	0	2	2	0	111	33.4	1	0	2	0	500	0	0
38	29.65	2	39.43	4	0	0	1	2	1	0	128	36.6	1	0	2	0	300	0	0
34	36.73	1	39.29	1	0	0	0	2	0	0	115	35.6	1	0	2	0	400	0	0
33	24.04	2	39	4	0	0	0	2	2	0	118	36.2	1	0	2	0	400	0	0
31	27.56	1	35.14	4	0	0	0	2	0	1	116	31.7	1	4320	1	0	845	0	0
32	29.64	1	39.86	3	0	0	0	2	2	0	101	32.3	1	0	2	0	300	0	0
26	29.34	1	39.29	4	0	0	0	1	1	1	114	39.1	8	215	2	0	260	0	0
30	22.86	1	38	5	0	0	0	2	0	0	99	36.8	1	0	2	0	300	0	0
30	27.34	1	40.29	3	0	0	0	1	2	0	99	35.9	6	192	2	0	160	1	0
31	27.28	1	39.86	2	0	0	0	1	1	0	113	34.4	15	284	2	0	310	0	0
27	29.3	2	38.57	1	0	0	0	2	0	1	135	36.7	1	0	2	0	300	0	0
32	30.22	1	40.57	3	0	0	0	1	3	0	103	33	7	255	2	0	350	0	0
26	34.01	2	38.86	2	0	0	0	2	2	1	129	38.9	1	0	2	0	300	0	0
28	31.22	2	40	1	0	0	0	2	3	0	117	34.8	3	0	2	0	300	0	0
26	27.18	1	36.43	5	0	0	0	1	0	1	115	33	5	414	1	0	255	1	0
36	36.13	2	40.29	3	0	0	0	1	2	0	111	34.5	9	188	2	0	300	1	0
40	30.12	2	40	1	0	0	0	2	2	1	143	35.1	1	0	2	0	400	0	0
23	22.64	2	36.29	1	0	0	0	2	2	0	106	32.2	1	0	2	0	300	0	0
31	27.79	2	40.86	1	0	0	0	2	1	0	128	33.4	7	35	2	0	300	0	0
25	30.24	1	39.57	1	0	0	0	1	0	0	99	32.2	5	153	1	0	310	0	0
36	30.39	2	38.43	2	0	0	0	2	2	1	96	30.4	3	0	2	0	300	0	0
31	30.67	1	39.29	1	0	1	1	2	1	0	129	31.7	1	0	2	0	300	0	0
27	25.72	2	39	2	0	0	0	2	2	0	118	31.9	1	0	2	0	300	0	0
23	23.44	1	39.43	2	0	0	0	2	1	1	113	36.3	1	0	2	0	500	0	0
24	36.39	2	39	1	0	0	0	2	1	0	126	33.6	1	0	2	0	300	0	0
37	27.93	2	34.43	5	0	1	0	1	0	0	108	30.5	6	436	1	0	195	0	0
26	26.29	2	40.86	1	0	0	0	1	1	0	139	37.1	7	95	2	0	360	1	0
32	23.64	2	40.86	2	0	0	0	1	1	0	116	32.8	6	268	2	0	120	1	0
29	24.24	2	39.57	1	0	0	0	2	0	0	128	32.9	6	394	1	0	300	0	0
25	30.15	2	38.71	1	0	0	0	1	0	0	106	31.7	6	509	1	0	730	0	0
26	28.71	1	33.29	2	0	0	0	1	1	0	127	32.9	6	738	1	0	270	1	0
31	26.35	2	40.57	2	0	0	0	1	1	0	122	29.9	10	133	2	0	270	1	0
30	26.17	1	40.86	3	0	0	0	1	1	0	120	34.7	5	14	1	0	150	1	0
30	28.42	2	40.29	1	0	1	0	1	1	0	114	34.5	5	370	2	0	360	0	0
27	28.64	2	38.71	3	0	0	0	2	3	0	104	35	1	0	2	0	300	0	0
29	28.24	1	38.57	3	0	1	0	2	1	1	114	33.7	1	0	2	0	400	0	0
24	24.68	1	39.57	2	0	0	0	1	0	1	141	35.3	7	346	1	0	360	1	0
24	24.46	2	38	1	0	0	0	1	0	0	145	33	9	966	1	0	270	1	0
28	27.25	2	38.86	2	0	0	0	2	2	1	125	36.2	1	0	2	0	300	0	0
34	25.3	2	40.29	3	0	0	0	1	2	0	100	34.4	8	829	1	0	260	1	0
30	26.56	2	40	2	0	0	0	1	0	0	110	31.1	6	91	2	0	410	0	0
25	22.65	2	39	1	0	0	0	1	2	0	101	34.9	8	103	2	0	260	0	0
27	30.04	2	41.29	1	0	0	0	1	2	0	120	32.9	7	578	2	0	375	1	0
28	21.48	2	38.14	2	0	1	0	1	0	0	122	31.3	5	150	2	0	160	1	0
28	27.34	1	39	1	0	0	0	2	2	0	90	34.1	1	0	2	0	300	0	0
33	24.65	2	39.57	3	0	0	0	1	1	0	124	34	5	21	1	0	270	1	0
28	26.56	2	40.71	1	0	0	0	2	1	0	130	34.5	1	0	2	0	300	0	0
26	24.61	2	39.86	2	0	0	0	1	0	0	119	32.2	7	1286	1	0	560	0	0
25	27.24	2	40.86	1	0	0	0	1	6	0	120	36	12	254	2	0	260	0	0
26	25.64	2	41.14	2	0	0	0	2	4	0	116	29	9	514	2	0	400	0	0
30	28.03	2	40.14	2	0	0	1	2	4	0	104	28.5	1	0	2	0	300	0	0
28	28.84	2	37.57	1	0	0	0	1	0	0	106	32.7	7	1099	1	0	795	1	0
43	30.28	1	36.86	3	0	0	0	2	1	0	132	31.3	1	222	1	0	300	0	0
27	27.84	2	30.14	1	0	0	0	2	6	0	134	37.7	1	8696	1	0	300	0	0
32	25.38	2	37.71	1	0	0	0	2	0	1	120	28.9	1	358	1	0	300	0	0
35	27.01	2	36.71	2	0	0	0	1	0	1	116	33.5	3	142	1	0	525	0	0
30	25.69	2	38.14	2	0	0	0	1	2	0	118	34.9	6	102	1	0	160	0	0
29	22.04	2	25.14	1	0	0	0	1	4	1	100	34.2	4	4500	1	0	100	0	0
29	23.56	2	39.86	1	0	0	0	1	0	1	121	35.3	11	383	2	0	330	1	0
30	26.35	1	38.86	3	0	0	0	2	2	0	112	30.9	1	0	2	0	300	0	0
33	25.08	1	39.43	5	0	0	0	1	5	0	102	29.6	8	49	1	0	300	1	0
23	25.72	2	38.43	1	0	0	0	1	1	0	124	31.7	10	232	2	0	280	0	0
34	24.56	1	37.14	5	0	0	0	2	1	0	131	36.2	1	0	2	0	300	0	0
33	31.84	2	38.57	2	0	0	0	2	2	0	127	32.6	1	0	2	0	300	0	0
24	27.34	1	39.14	3	0	0	0	2	2	0	98	29.1	1	0	2	0	300	0	0
32	23.88	2	38.71	3	0	0	0	2	2	0	113	32.5	1	0	2	0	300	0	0
33	25.65	1	38.29	4	0	0	0	2	2	0	110	32	1	0	2	0	300	0	0
34	29.21	2	38.57	5	0	0	0	2	2	1	99	33	1	0	2	0	400	0	0
26	23.42	2	39.57	1	0	1	0	1	1	0	114	33.6	11	338	2	0	260	1	0
26	38.67	1	39.43	5	0	0	0	2	1	0	97	30	2	382	1	0	300	0	0
26	21.83	2	38.14	1	0	0	0	2	0	0	110	36.7	1	0	2	0	300	0	0
27	23.39	1	33.71	5	0	0	0	1	6	0	64	29.8	4	29	1	0	260	1	0
34	27.64	1	40	1	0	0	0	1	2	0	127	39.9	6	22	1	0	320	1	0
26	24.64	2	39.57	1	0	0	0	2	1	1	114	31.3	9	170	1	0	400	0	0
28	24.43	2	40.14	3	0	0	0	1	1	0	116	34.5	5	1384	1	0	380	0	0
35	29.36	1	39.14	5	0	0	0	1	0	0	112	31.4	7	428	2	0	210	1	0
27	25.46	2	39	2	0	0	0	1	1	0	139	36.1	10	772	2	0	330	1	0
31	27.37	2	38.43	3	0	0	0	2	2	0	103	33.1	1	0	2	0	300	0	0
32	26.35	2	41.14	2	0	0	0	1	3	0	105	36.6	10	252	1	0	250	0	0
28	31.2	2	41	2	0	0	0	2	2	0	101	32.8	12	1405	1	0	400	0	0
32	26.64	1	39.71	1	0	0	0	1	0	0	110	32.7	5	162	1	0	455	1	0
38	25.56	1	38.86	5	0	0	0	2	1	1	118	32.3	1	139	1	0	300	0	0
25	26.84	2	41	1	0	0	0	1	2	0	108	33.2	8	247	2	0	210	1	0
27	23.35	2	41.14	2	0	0	0	1	3	0	125	37.2	16	217	2	0	350	0	0
32	28.08	2	39.71	2	0	0	0	1	1	0	126	35.3	10	151	2	0	360	1	0
36	26.72	2	38.86	3	0	0	0	1	0	1	123	34.4	4	227	2	0	140	0	0
32	27.06	1	40.29	4	0	0	0	1	2	1	114	34.1	11	1005	1	0	260	0	0
26	29.71	2	39	1	0	0	0	2	2	0	106	32.1	9	2417	1	0	300	0	0
35	36.33	1	40.71	3	0	0	0	2	2	1	111	35.9	1	0	2	0	300	0	0
32	27.96	2	39	2	0	0	0	2	1	1	125	34.6	1	0	2	0	300	0	0
28	30.49	2	39.43	1	0	0	0	1	0	0	131	34.2	6	1283	1	0	115	0	0
29	26.95	2	39	2	0	0	0	2	2	0	119	34.4	1	0	2	0	300	0	0
35	31.63	1	39.43	5	0	0	0	2	2	0	115	34	1	0	2	0	300	0	0
36	30.67	1	36	3	0	0	0	2	0	0	125	27.5	1	411	1	0	300	0	0
24	29.73	2	32.57	4	0	0	0	1	0	0	126	30.4	5	391	1	0	315	0	0
27	32.47	2	36.71	1	0	1	0	1	0	0	131	31.9	7	200	1	0	270	1	0
27	22.41	2	40.14	1	0	1	0	1	2	0	100	30.3	7	820	2	0	659	1	0
25	30.59	1	39	3	0	0	0	1	0	0	100	40.1	5	114	1	0	360	1	0
32	30.47	2	39.29	2	0	0	0	1	0	1	108	30.8	9	42	1	0	160	0	0
25	25.98	2	40.43	1	0	0	0	1	0	0	128	33.5	10	722	1	0	265	0	0
27	32.62	2	41	1	0	0	0	1	2	0	117	31.3	11	640	2	0	320	1	0
32	28.84	1	36	4	0	1	0	1	0	0	121	34.8	2	105	1	0	300	0	0
30	25.53	1	40	3	0	1	0	1	2	1	117	32.3	9	137	2	0	270	1	0
31	31.18	2	40.29	3	1	0	0	1	0	1	115	33.5	4	324	1	0	260	1	0
31	24.98	2	40	1	0	1	0	1	2	0	120	37.6	6	62	1	0	260	0	0
24	28.69	2	40.57	1	0	1	0	2	3	0	125	35.8	14	2849	1	0	300	0	0
28	31.93	2	41	1	0	0	0	1	2	0	108	29.3	7	508	2	0	270	0	0
30	26.72	2	39.57	1	0	0	0	1	0	0	111	34.3	5	1022	1	0	390	1	0
30	28.71	2	39.29	3	0	0	0	1	1	0	111	32.9	4	155	2	0	310	1	0
31	27.37	2	36.43	3	0	0	0	2	0	1	121	33.8	1	642	1	0	300	0	0
31	34.1	2	39.57	2	0	1	0	2	2	1	101	36.3	1	0	2	0	400	0	0
34	36	1	39.71	4	0	0	0	2	2	0	126	32.8	5	113	1	0	450	0	0
30	23.03	2	40.29	1	0	0	0	1	1	0	127	37.2	10	125	2	0	170	0	0
26	29.73	2	39.57	2	0	0	0	1	2	1	116	34.9	9	224	2	0	270	0	0
23	22.31	1	38.57	1	0	0	0	1	1	0	106	35	17	214	2	0	270	0	0
26	25.34	2	40.71	1	0	0	0	1	1	1	126	38.3	8	375	2	0	410	0	0
32	25.39	2	40.14	3	0	0	0	1	1	1	122	35.7	7	1433	1	0	310	1	0
26	27.07	2	40.43	1	0	0	0	1	3	1	112	43.1	7	200	2	0	660	1	0
33	28.04	2	39.43	2	0	1	0	2	2	0	119	36.1	1	0	2	0	500	0	0
28	28.91	1	37	2	0	1	0	1	0	1	118	35	5	732	1	0	280	1	0
32	28.56	2	38.71	3	0	0	0	1	0	0	115	33.4	6	68	2	0	380	1	0
32	28.26	2	40.43	2	0	0	0	1	0	0	125	34.9	4	7	2	0	355	1	0
31	26.18	2	39.14	5	0	0	0	2	2	0	110	32.5	1	0	2	0	300	0	0
25	25.28	1	38.71	3	0	0	0	2	1	1	109	36.2	1	0	2	0	300	0	0
26	22.21	2	38.43	1	0	1	0	1	4	0	129	39.3	5	442	2	0	180	0	0
29	30.2	2	39.29	1	0	0	0	1	2	0	124	35.9	11	820	2	0	80	1	0
30	26.9	2	40.14	2	0	0	0	1	1	0	119	35.6	5	15	2	0	220	0	0
39	22.58	1	39.86	1	0	0	0	1	0	1	110	33.5	10	310	2	0	505	1	0
39	29.24	2	39.14	6	0	0	0	1	2	0	119	33	8	317	1	0	250	1	0
28	31.44	2	38.86	1	0	0	0	1	0	1	115	34.9	7	308	2	0	370	1	0
28	22.58	2	39.57	1	0	1	0	1	0	0	129	31.6	6	240	1	0	320	1	0
28	31.04	2	39.14	3	0	0	0	1	2	0	110	33.8	5	32	1	0	200	0	0
25	31.96	2	39.71	1	0	0	0	1	1	0	141	37.2	6	617	2	0	420	1	0
27	28.72	1	38.71	1	0	0	0	1	0	1	110	33	10	935	1	0	260	0	0
28	36.68	1	39	4	0	0	0	2	2	0	119	30.7	1	0	2	0	300	0	0
31	25.85	2	38.29	1	0	0	0	2	2	1	103	36	1	0	2	0	300	0	0
31	43.78	1	37.86	5	0	1	0	2	2	0	116	33.8	1	0	2	0	350	0	0
29	26.84	2	38	2	0	0	0	2	0	0	137	35.7	1	0	2	0	350	0	0
26	21.48	2	40	1	0	0	0	2	0	0	136	38.6	1	0	2	0	300	0	0
26	28.44	2	39.43	1	0	0	0	1	0	0	130	36.9	9	810	1	0	270	0	0
30	26.04	2	39.71	1	0	0	0	1	1	0	109	37.5	6	66	2	0	370	0	0
26	21.49	2	39.86	1	0	1	0	1	0	1	123	34.8	7	63	2	0	270	0	0
32	24.97	2	38.29	2	0	0	0	2	2	0	106	34.6	1	0	2	0	300	0	0
25	26.25	2	39.57	1	0	0	0	1	1	0	108	36.5	8	568	1	0	535	1	0
26	25.77	1	40	1	0	0	0	1	1	0	119	32.1	9	281	2	0	275	1	0
34	26.62	2	40.86	1	0	0	0	2	1	0	122	35.6	10	0	2	0	800	0	0
36	26.86	2	38.57	3	0	0	0	2	0	0	118	38.1	1	87	1	0	300	0	0
32	30.12	1	36.86	4	0	0	0	2	2	0	96	28.9	1	0	2	0	300	0	0
32	28.77	1	39.86	1	0	0	0	1	1	0	118	35.5	13	282	1	0	270	0	0
32	20.82	2	40.14	1	0	0	0	2	1	0	123	33.7	4	102	2	0	300	0	0
28	25.21	2	39.57	1	0	0	0	1	0	0	110	34.5	11	206	2	0	270	0	0
33	32.47	2	39.29	4	0	0	0	2	2	0	107	35.1	1	0	2	0	400	0	0
22	36.33	1	40	1	0	1	0	1	2	0	112	36.6	8	594	2	0	360	1	0
32	30.27	2	39	2	0	0	0	2	2	0	117	32.5	1	0	2	0	300	0	0
30	24.91	2	40.57	1	0	0	0	2	1	1	128	37.4	2	101	1	0	400	0	0
25	27.34	2	39.57	1	0	0	0	2	1	0	139	39	7	208	1	0	300	0	0
33	33.65	1	38.86	2	0	0	0	2	2	0	116	34.1	1	0	2	0	300	0	0
26	25.34	1	38.71	2	0	0	0	2	2	0	118	34.6	1	0	2	0	300	0	0
25	35.49	1	38.86	1	0	0	0	1	0	0	111	34.3	7	798	1	0	390	0	0
27	21.48	2	35.29	1	0	0	0	1	0	1	120	32.5	4	482	1	0	160	1	0
33	30.46	1	40.71	5	0	0	0	1	1	0	132	33.1	4	5	2	0	270	1	0
31	32.18	1	39.71	2	0	0	0	1	0	0	130	35.8	5	36	1	0	120	1	0
29	32.77	2	41	1	0	0	0	1	2	0	135	31.6	6	423	2	0	180	0	0
32	32.05	2	39.29	2	0	0	0	2	1	0	123	32.2	11	267	1	0	300	0	0
24	32.81	1	38.86	2	0	0	0	1	1	0	116	31.6	8	30	2	0	270	1	0
33	27.51	2	37	2	0	0	0	2	0	0	99	30.4	1	217	1	0	300	0	0
30	31.33	2	40	3	0	0	0	1	0	1	109	30.7	10	1025	1	0	895	1	0
32	28.3	2	39.14	2	0	0	0	2	2	0	111	34.3	1	0	2	0	300	0	0
24	27.99	1	41.14	1	0	0	0	1	3	0	135	35.8	10	142	1	0	260	1	0
31	32.87	1	39.43	3	0	0	0	2	2	0	128	34	1	0	2	0	300	0	0
34	28.6	1	39.43	2	0	0	0	2	2	1	125	34.1	1	0	2	0	300	0	0
28	29.58	2	39.71	2	0	0	0	1	0	0	138	28.9	7	209	2	0	260	0	0
28	22.76	2	38.43	1	0	0	0	1	0	1	105	35.3	6	608	1	0	360	0	0
33	31.29	2	37.14	2	0	0	0	2	2	0	122	29.3	1	0	2	0	400	0	0
20	29.36	1	40.14	3	0	0	0	1	0	0	115	32.6	5	260	2	0	160	1	0
26	31.21	2	40.86	2	0	0	0	1	1	0	126	28.7	7	108	1	0	370	1	0
36	25.51	2	40.14	2	0	0	0	1	2	0	117	33.1	7	815	2	1	270	1	0
37	25.91	2	40.43	3	0	1	0	1	1	0	121	31.3	5	732	1	0	310	0	0
29	23.2	2	39.29	2	0	0	0	2	1	0	101	33.3	1	0	2	0	300	0	0
28	32.05	1	39	4	0	0	0	2	2	0	121	34	1	0	2	0	300	0	0
26	27.66	2	41.14	1	0	0	0	1	3	0	108	34.4	5	467	2	1	330	1	0
29	24.67	2	39	1	0	1	0	2	0	0	135	36.5	1	0	2	0	300	0	0
32	25.05	2	40	2	0	1	0	1	1	1	112	33	10	616	2	0	470	1	0
32	28.15	2	41.14	1	0	0	0	1	4	0	127	36.6	12	440	2	0	500	1	0
38	35.63	1	39	3	0	0	0	2	1	0	104	29.4	1	0	2	0	300	0	0
23	27.24	1	38.86	2	0	0	0	2	2	0	111	32.3	1	0	2	0	300	0	0
33	31.25	2	39.57	2	0	0	0	2	2	0	114	35.2	1	0	2	0	400	0	0
33	24.03	1	38.57	3	0	0	1	1	1	0	96	33.4	6	245	2	0	160	0	0
30	32.81	2	41	3	0	0	0	1	2	0	130	34.6	5	310	2	0	960	1	0
30	27.66	2	39.57	2	0	0	0	2	2	0	123	36.4	1	0	2	0	400	0	0
27	25.85	2	40.14	1	0	0	0	2	0	1	141	35.4	1	0	2	0	300	0	0
34	24.34	2	40.43	1	0	0	0	1	1	0	113	30.8	11	324	1	0	310	1	0
29	26.67	1	39.71	1	0	0	0	1	2	1	102	33.1	7	338	2	0	155	0	0
32	25.24	1	40.29	2	0	0	0	1	0	0	121	32.8	3	4	2	0	180	1	0
33	26.92	2	38.14	1	0	1	0	2	1	0	113	31.5	1	0	2	0	300	0	0
24	28.19	2	39.14	1	0	0	0	1	0	0	116	34.9	12	530	2	0	355	0	0
28	23.13	2	39.14	4	0	0	0	1	1	0	129	35	7	3	1	0	260	0	0
30	27.22	2	38.71	1	0	1	0	2	2	0	111	34.3	1	0	2	0	400	0	0
26	26.17	2	38.86	1	0	0	0	2	1	1	129	34.2	16	2121	1	0	400	0	0
29	32.63	2	40.29	1	0	0	0	2	1	0	111	33.9	2	0	2	0	400	0	0
30	24.03	2	39.71	2	0	0	0	1	1	1	141	35.6	7	25	1	0	260	1	0
29	26.44	2	37.43	1	0	0	0	1	0	0	110	32.9	5	617	1	0	310	1	0
23	22.86	1	37.71	3	0	0	0	1	0	0	116	33.4	10	1005	1	0	200	1	0
30	28.74	2	38.71	1	0	1	0	1	0	0	129	32.7	9	137	2	0	260	0	0
33	25.71	1	36.14	2	0	0	0	1	1	0	113	29.8	7	934	1	0	310	0	0
31	39.96	1	37.29	1	0	0	0	2	3	0	118	30.9	1	0	2	0	315	0	0
28	28.51	1	39.43	3	0	0	0	1	2	0	115	39.4	12	964	1	0	622	0	0
25	23.55	2	38.14	1	0	0	0	1	0	0	109	36	7	85	2	0	260	0	0
19	29.64	1	39.71	1	0	0	0	1	1	0	115	36.1	11	604	2	0	370	0	0
29	27.92	2	39.57	2	0	0	0	1	1	1	112	33.1	7	36	2	0	270	0	0
31	24.24	1	39.29	4	0	0	0	2	5	0	112	31.4	1	0	2	0	300	0	0
32	23.74	2	40.71	2	0	0	0	1	1	1	104	37	6	18	1	0	360	0	0
33	24.44	2	38.29	3	0	0	0	1	0	0	104	32.2	8	100	2	0	120	1	0
33	22.95	2	39.71	3	0	0	0	1	2	1	114	35.3	5	4	2	0	320	1	0
27	22.77	2	40.86	1	0	0	0	1	1	0	125	33.9	11	215	2	0	350	0	0
34	30.47	1	38.57	5	0	0	0	2	2	0	116	33.8	1	0	2	0	300	0	0
26	30.48	1	39.29	3	0	0	0	1	1	0	106	33.8	8	62	1	0	160	1	0
26	28.24	1	38.86	3	0	0	0	2	2	1	119	34	1	0	2	0	300	0	0
29	28.58	2	38	4	0	0	0	2	1	0	102	32.3	1	0	2	0	300	0	0
28	29.24	2	41	1	0	0	0	1	4	1	135	39.2	10	808	2	0	645	1	0
25	28.63	1	38.57	5	0	0	0	2	2	1	108	35.9	1	0	2	0	300	0	0
30	23.31	2	39.14	4	0	0	0	2	1	0	108	32.1	1	0	2	0	300	0	0
31	25.77	2	40.71	3	0	0	0	1	3	1	110	32.3	7	354	1	0	260	1	0
30	22.77	2	41	1	0	0	0	1	3	0	126	35.8	13	611	2	0	320	0	0
31	33.46	1	40	2	0	1	0	2	1	0	117	33.7	4	396	2	0	300	0	0
22	30.49	1	39.57	1	0	0	0	1	2	0	123	35.4	11	928	2	0	410	1	0
24	29.64	1	38.57	1	0	0	0	2	3	0	121	34.3	8	623	2	0	400	0	0
35	27.68	1	38.57	3	0	0	0	2	2	0	132	33.7	1	0	2	0	300	0	0
27	24.64	2	37.14	1	0	0	0	1	1	0	114	34.5	4	1490	1	0	250	1	0
26	26.53	2	40.43	1	0	0	0	1	1	1	126	38.8	9	226	2	0	260	0	0
29	22.66	2	38.86	1	0	0	0	1	1	0	113	33.6	7	37	1	0	470	1	0
25	26.03	2	40.14	1	0	0	0	1	0	0	141	33.2	5	94	1	0	470	0	0
30	23.74	2	39.29	1	0	0	0	1	1	1	116	37.5	5	47	1	0	310	0	0
34	31.22	2	39.29	3	0	1	0	2	2	0	128	36	1	0	2	0	300	0	0
22	37.46	2	34	2	1	0	0	2	1	0	70	31.6	1	0	2	0	500	0	0
27	27.34	2	40.29	1	0	0	0	1	0	0	113	32	6	305	2	0	460	0	0
26	22.15	2	39.71	1	0	0	0	1	0	0	127	33.4	5	1106	1	0	250	0	0
26	22.39	2	40.86	2	0	0	0	1	1	0	90	32.7	5	12	1	0	330	1	0
17	27.18	1	38.71	1	0	0	0	1	1	0	106	38.7	13	583	2	0	260	1	0
23	31	1	39.86	1	0	0	0	2	5	0	83	31	3	0	2	0	500	0	0
33	22.25	2	39	3	0	0	0	1	1	0	103	35.6	6	937	1	0	380	0	0
28	28.89	1	39.14	1	0	0	0	1	1	0	121	37.7	6	40	2	0	270	1	0
34	26.7	1	39.86	3	0	1	0	1	1	0	113	33.2	5	280	2	0	270	0	0
28	27.29	1	38.43	1	0	0	0	1	0	1	112	34.1	11	870	1	0	935	1	0
29	27.28	2	37.86	1	0	1	0	1	0	0	110	35.7	11	346	1	0	360	0	0
25	24.65	2	40.86	2	0	0	0	1	1	0	99	33.3	7	416	2	0	260	0	0
32	30.11	2	39.29	3	0	1	0	2	2	0	119	33.8	1	0	2	0	300	0	0
33	26.74	1	38.43	6	0	0	0	1	0	0	119	34.4	3	93	2	0	260	0	0
25	27.38	2	37.86	1	0	0	0	1	2	0	112	35.8	7	569	2	0	160	0	0
31	25.65	2	36.71	1	0	1	0	1	1	0	125	35.4	11	7213	1	0	350	0	0
31	28.76	2	39.14	1	0	0	0	1	2	0	119	32.7	7	975	1	0	535	0	0
29	24.84	2	38.86	1	0	0	0	2	2	0	112	34.1	1	0	2	0	300	0	0
27	25	2	39.71	2	0	0	0	1	3	0	114	34.7	7	193	2	0	160	1	0
32	28.41	2	40.86	2	0	0	0	2	1	0	120	34	1	0	2	0	500	0	0
27	28.91	2	39.29	1	0	0	0	1	5	0	134	37.9	12	241	2	1	210	0	0
32	22.14	2	38.29	3	0	0	0	1	1	0	122	34.4	4	997	1	0	270	0	0
33	27.99	1	40	2	0	0	0	1	2	0	129	35.1	1	0	2	0	300	0	0
37	23.56	1	35.86	4	0	0	0	1	0	0	121	34.1	7	535	1	0	100	0	0
30	23.73	2	38.57	2	0	0	0	1	0	0	126	35.8	5	120	1	0	255	0	0
30	26.41	2	40.57	3	0	0	0	1	0	0	116	33.5	6	457	1	0	260	0	0
29	30.45	2	37.29	2	1	0	0	2	2	1	125	34	1	0	2	0	300	0	0
29	22.96	1	38.57	1	0	0	0	1	0	0	105	34.8	7	48	2	0	310	0	0
39	32.63	2	40.29	5	0	0	0	1	3	1	120	34.9	10	116	2	1	460	1	0
33	27.06	1	37	3	0	0	0	2	0	0	123	32	1	210	1	0	300	0	0
30	26.84	2	38.14	3	0	0	0	1	0	0	144	36.2	1	33	1	0	170	1	0
27	25.29	2	39.14	1	0	0	0	2	2	0	119	35.1	1	0	2	0	300	0	0
35	26.4	2	40.29	3	0	0	0	1	0	1	131	38.7	1	12	1	0	475	0	0
28	30.12	2	39.86	2	0	0	0	2	6	1	85	33.2	1	0	2	0	300	0	0
31	26.7	2	41	3	0	0	0	1	3	0	130	35.6	11	157	2	0	170	0	0
45	29.14	1	38.86	3	0	1	0	1	0	0	115	30.1	7	1040	1	0	320	0	0
27	28.51	1	38	1	0	0	0	1	1	1	100	33.3	4	1129	1	0	260	0	0
28	27.11	2	39.29	1	0	0	0	1	1	0	112	34.5	8	83	2	0	320	0	0
39	32.89	1	39.14	3	0	1	0	2	2	1	100	30.8	1	0	2	0	300	0	0
36	30.86	1	39.71	3	0	0	0	1	1	0	111	31.8	4	5	1	0	460	1	0
28	26.64	2	40.57	1	0	0	0	1	6	1	122	31.3	23	600	2	0	360	0	0
28	27.36	2	39.29	1	0	0	0	1	0	1	128	35.3	15	432	2	0	360	0	0
32	28.04	2	38.86	1	0	0	0	2	2	1	119	32.2	4	1062	1	0	300	0	0
28	30.12	2	39.57	1	0	0	0	1	2	0	127	35.8	11	81	1	1	405	0	0
26	21.87	2	40.14	1	0	0	0	1	1	0	115	32.9	5	300	2	0	205	0	0
26	33.53	1	40.71	3	0	0	0	1	0	0	120	35.4	6	606	1	0	270	0	0
27	24.69	2	38.71	1	0	0	0	1	0	0	128	37.8	12	285	2	0	220	0	0
25	26.62	1	39.14	1	0	0	0	2	1	1	112	35.9	8	304	2	0	300	0	0
32	27.33	2	39.86	2	0	0	0	1	1	0	117	35.7	5	299	1	0	370	0	0
30	26.37	2	40.43	1	0	0	0	2	1	0	116	35.9	8	1315	1	0	500	0	0
33	30.1	2	39.29	2	0	0	0	2	1	0	96	33.9	1	0	2	0	400	0	0
35	27.11	2	39	5	0	0	0	2	1	0	112	32.5	3	2003	1	0	785	1	0
31	26.85	2	40.14	1	0	0	0	2	2	0	138	29.5	3	3130	1	0	300	0	0
29	27.18	2	38.86	1	0	0	0	2	2	1	112	36.3	1	0	2	0	300	0	0
32	26.08	1	39.71	2	0	0	1	1	0	0	125	32	6	770	1	0	310	1	0
26	25.26	2	37.29	2	0	0	0	1	0	1	124	35.2	11	650	1	0	270	0	0
32	30.44	2	39.29	2	0	1	0	2	2	1	114	37	1	0	2	0	300	0	0
29	27.18	2	39.29	3	0	0	0	1	1	0	104	36.5	9	145	2	0	140	1	0
30	25.89	1	38.29	1	0	1	0	1	1	0	121	37.6	6	65	1	0	265	0	0
29	22.66	1	37.86	4	0	0	0	2	0	0	87	32.3	1	335	1	0	300	0	0
31	24.97	2	40.57	2	0	0	0	1	0	0	110	34.2	5	45	1	0	220	1	0
36	26.95	2	39.86	3	0	0	0	1	5	0	114	34.3	12	457	2	0	280	0	0
30	30.1	2	38.29	2	0	0	0	1	1	1	116	31.5	10	1424	1	0	160	0	0
24	32.69	2	40.14	1	0	0	0	1	2	0	131	38.4	6	311	2	0	270	1	0
36	26.22	2	39.43	2	0	0	0	1	2	0	137	35.7	19	388	1	0	270	1	0
37	28.58	2	37.71	10	1	0	0	1	3	1	130	31.7	8	477	2	1	260	0	0
28	27.64	2	39.57	2	0	0	0	2	4	1	113	32.7	13	379	2	0	400	1	0
29	30.04	1	41	5	0	0	0	1	3	1	134	30.2	11	2887	1	0	493	0	0
23	27.35	2	39.86	1	0	0	0	1	4	1	134	34.6	9	155	2	0	165	1	0
25	26.95	2	41	1	0	0	0	1	2	0	130	37	14	1144	2	1	175	0	0
32	25.39	2	38.57	1	0	0	0	1	0	0	109	32.8	4	645	1	0	350	0	0
24	25.56	1	41	2	0	0	0	2	1	0	124	34.5	9	307	1	0	300	0	0
32	23.43	2	35.86	2	0	1	0	1	0	0	110	32.8	3	596	1	0	255	0	0
31	23.14	2	39.14	2	0	0	0	1	1	0	102	30.1	6	392	2	0	270	1	0
32	29.78	1	37.43	3	0	1	0	1	0	0	127	35.8	5	442	1	0	270	0	0
25	22.27	2	40.29	1	0	0	0	1	2	1	135	38.2	7	123	1	0	260	1	0
17	23.78	1	39.43	1	0	0	0	1	1	1	119	33.9	5	322	2	0	165	0	0
22	22.43	1	41	2	0	0	0	1	1	0	118	34.7	8	420	2	0	270	0	0
36	28.13	1	39.29	5	0	1	0	2	2	0	124	32.2	2	0	2	0	600	0	0
25	24.56	1	40.86	2	0	0	0	1	1	0	131	38.2	5	1246	1	0	160	0	0
34	23.63	2	38.29	4	0	1	0	2	0	0	116	33.6	1	318	1	0	600	0	0
35	28.93	1	40.71	5	0	0	0	1	0	0	118	33.2	4	357	1	0	390	1	0
25	31.56	1	40	4	0	0	0	2	0	0	132	32.9	1	208	1	0	400	0	0
26	22.6	2	40.14	1	0	0	0	1	3	1	120	35.6	12	993	1	0	260	0	0
25	27.85	2	40.71	1	0	0	0	1	1	1	123	31.9	15	1996	1	0	170	1	0
28	23.05	1	38.57	6	0	0	0	1	2	0	114	36.3	7	12	2	0	160	0	0
30	21.78	1	38.14	2	0	0	0	2	0	0	138	34.3	1	411	1	0	300	0	0
27	26.84	2	41.29	1	0	0	0	2	5	0	132	32.2	8	999	2	0	300	0	0
27	22.41	2	39.57	1	0	0	0	1	0	0	121	35.1	4	368	2	0	210	0	0
27	30.08	2	38.43	2	0	1	0	1	1	1	141	37.2	3	424	1	0	170	1	0
30	22.58	2	40.86	1	0	0	0	1	6	0	102	32.2	10	376	2	0	695	1	0
17	30.06	1	39.71	1	0	0	0	1	1	0	116	35.1	6	24	2	0	280	1	0
36	22.89	2	39.14	1	0	0	0	1	0	1	117	35.4	9	998	1	0	315	1	0
27	22.39	2	39	3	0	0	0	2	2	1	125	34.1	1	0	2	0	300	0	0
26	38.54	2	38.86	1	0	0	0	2	1	0	108	33.6	1	0	2	0	300	0	0
27	26.64	2	39.86	2	0	0	0	1	1	0	110	33.5	6	179	1	0	275	1	0
27	26.66	2	38.86	2	0	0	0	1	1	0	128	35.3	7	359	1	0	320	1	0
32	28.08	1	37	5	0	1	0	1	0	0	88	33.6	3	792	1	0	425	1	0
27	25.71	2	38.86	1	0	0	0	2	1	0	115	33.6	1	300	2	0	300	0	0
41	31.45	1	38.29	5	0	0	1	2	1	0	119	31.9	1	0	2	0	400	0	0
28	32.27	2	39.71	1	0	0	0	2	2	0	133	34.5	1	0	2	0	500	0	0
26	24.41	1	39.86	3	0	0	0	1	2	0	133	35.6	8	423	2	1	260	1	0
31	28.6	2	40.43	4	0	0	0	2	2	0	127	36.7	1	0	2	0	400	0	0
33	29.21	2	38.71	2	1	1	0	2	0	0	128	34	1	0	2	0	300	0	0
31	26.67	2	38.71	2	0	1	0	2	1	1	113	36.2	1	0	2	0	300	0	0
31	30.86	1	30.57	3	1	1	1	2	4	0	136	31.8	1	0	2	0	500	0	0
31	27.64	2	40	2	0	0	0	1	0	1	114	31.8	6	609	1	0	160	1	0
41	32.25	2	39.43	3	0	0	0	2	2	0	109	31.4	1	0	2	0	300	0	0
30	26.4	1	37.14	5	0	0	0	1	1	0	122	33.1	9	1127	1	0	360	0	0
34	24.03	2	39.43	3	0	1	0	2	2	0	102	35.4	1	0	2	0	300	0	0
27	20.24	2	38.29	1	0	0	0	2	1	1	110	36.2	1	0	2	0	300	0	0
30	26.18	2	41	2	0	0	0	1	2	1	117	34	4	301	2	0	170	1	0
27	27.89	2	40	1	0	0	0	1	2	0	117	34.2	6	461	1	0	310	1	0
28	32.39	2	39.86	1	0	0	0	1	2	0	111	34.2	18	393	2	0	425	1	0
31	26.99	1	39	3	0	0	0	2	2	0	117	35	1	0	2	0	400	0	0
42	24.05	1	40	3	0	0	0	1	0	0	114	33	7	691	1	0	530	1	0
24	22.03	2	41	2	0	0	0	1	4	0	102	37.7	5	164	2	0	280	0	0
35	27.36	2	36.71	2	0	0	0	1	1	0	120	35.4	12	269	2	0	270	0	0
32	25.69	1	38	4	0	0	0	2	0	0	125	34.7	1	163	1	0	300	0	0
26	28.65	1	37.29	2	1	1	0	1	1	0	123	36	9	325	2	0	270	0	0
32	26.4	2	39.86	3	0	1	0	1	1	1	118	36.1	5	253	2	0	180	0	0
31	27.73	2	38.71	1	0	0	0	1	1	0	126	32.6	8	1139	1	0	140	0	0
37	25.39	2	39	3	0	1	0	2	0	1	134	35.9	2	0	2	0	400	0	0
17	31.02	1	40.57	2	0	0	0	1	1	1	105	39.8	7	376	2	0	260	0	0
27	24.97	1	38.29	3	0	0	0	2	1	0	99	33.8	1	0	2	0	300	0	0
32	28.28	2	40.57	3	0	0	0	1	0	1	120	35	5	136	2	0	315	1	0
32	23.01	2	39.71	1	0	0	0	2	2	0	129	38.7	3	0	2	0	300	0	0
24	23.91	2	38.86	2	0	0	0	1	0	0	107	35.5	8	743	1	0	495	1	0
26	25.28	2	35.57	1	0	1	0	2	1	1	129	35.7	2	2472	1	0	300	0	0
28	22.66	2	37.57	1	0	0	0	1	0	0	111	32.5	3	771	1	0	310	1	0
32	25.77	2	36.29	2	0	0	0	2	0	0	138	33.3	1	462	1	0	300	0	0
17	25.47	1	39	1	0	0	0	1	1	0	111	30.9	10	888	1	0	460	0	0
26	24.22	2	35.71	1	0	0	0	2	1	0	109	31.3	1	240	1	0	300	0	0
26	28.34	2	40.86	2	0	0	0	1	6	0	119	36.4	8	695	2	0	430	1	0
20	26.12	1	39.86	1	0	0	0	1	1	0	88	30.4	14	212	2	0	360	1	0
28	29.72	2	37.43	1	0	0	0	2	2	0	115	31.6	1	0	2	0	500	1	0
34	29.38	1	38.71	5	0	0	0	2	1	1	130	34.9	1	0	2	0	500	0	0
27	27.43	2	32	1	0	0	0	2	1	0	128	30.1	1	204	1	0	300	0	0
23	25.22	1	39.71	1	0	0	0	1	2	0	124	32	16	465	2	0	260	1	0
28	27.77	2	39	1	0	0	0	1	1	0	130	38.2	14	337	2	0	310	1	0
28	27.72	2	40.14	1	0	0	0	1	2	1	121	35.1	6	176	1	0	370	0	0
27	25.16	2	39.14	1	0	0	0	1	1	1	113	36	13	472	1	0	270	0	0
31	27.18	2	39.29	2	0	0	0	1	2	1	140	37.8	6	16	2	0	290	1	0
34	29.34	1	39.43	4	0	1	0	2	2	0	104	33.9	1	0	2	0	1010	0	0
24	26.23	1	37.71	1	0	1	0	2	1	0	115	36.7	1	0	2	0	300	0	0
36	27.1	2	39.43	2	0	1	0	1	1	0	117	34.6	5	5	2	0	270	1	0
26	19.29	2	37.14	1	0	0	0	2	2	0	113	34.6	1	0	2	0	400	1	0
27	26.64	1	39.43	1	0	0	0	2	1	1	130	30.9	1	0	2	0	300	0	0
37	29.14	1	39.14	5	0	1	0	2	2	0	118	31.9	1	0	2	0	500	0	0
35	28.52	2	40	2	0	1	0	2	0	0	116	31	10	221	2	0	300	0	0
27	27.48	2	38.86	1	0	0	0	2	2	0	125	35.6	3	0	2	0	300	0	0
32	27.33	2	38.71	4	0	0	0	2	0	0	119	36.2	1	0	2	0	300	0	0
28	29.9	2	39.14	1	0	0	0	2	2	0	103	29.8	1	0	2	0	300	0	0
29	22	2	40.43	3	0	0	0	1	5	0	118	34.9	8	437	2	0	310	0	0
29	23.68	2	40.29	1	0	0	0	2	0	0	97	31.1	1	0	2	0	300	0	0
35	31.05	1	36.43	4	0	0	1	2	0	0	123	26.1	1	338	1	0	300	0	0
31	25.34	2	39.43	1	0	0	0	1	1	0	120	33	8	793	1	0	260	1	0
23	26.48	2	40.14	1	0	0	0	1	1	1	118	34.9	9	282	2	0	370	1	0
26	23.92	2	39.43	1	0	0	0	1	0	0	120	34.5	7	786	1	0	155	1	0
24	24.9	2	40	1	0	0	0	1	1	1	117	34.7	5	172	1	0	170	0	0
26	31.57	1	40	1	0	1	0	1	2	0	120	31	8	523	1	0	260	0	0
28	27.02	2	39.14	1	0	0	0	1	0	0	107	34.8	11	172	2	0	505	1	0
27	22.6	2	38.43	1	0	0	0	1	2	0	116	33.7	8	390	1	0	250	0	0
31	27.55	1	40.14	2	0	0	0	1	1	0	101	36.7	12	472	2	0	430	1	0
29	24.03	2	40	2	0	0	0	1	0	0	126	36.4	5	780	1	0	250	0	0
26	34.43	2	38.57	3	0	1	0	2	2	0	116	31.7	1	0	2	0	300	0	0
28	27.64	2	39.57	2	0	1	0	1	1	0	134	36.3	5	20	2	0	270	1	0
36	22.96	2	40.14	2	0	0	0	1	0	1	127	33.3	4	343	1	0	438	0	0
27	30.8	1	38.14	3	0	0	0	2	0	1	117	32.3	1	1783	1	0	300	0	0
26	28.01	2	40.14	1	0	0	0	1	1	1	122	34.3	9	192	2	0	250	0	0
27	24.33	2	38.14	1	0	1	1	1	2	0	125	34.8	6	249	2	0	160	0	0
28	25.85	2	39.43	2	0	0	0	1	1	0	124	30	4	939	1	0	90	0	0
35	27.43	2	39	2	0	0	0	1	0	0	132	36.1	7	546	1	0	270	0	0
37	30.23	2	37	4	0	0	0	1	1	0	141	31	4	355	1	0	270	1	0
29	25.39	1	39.43	4	0	0	0	2	2	0	121	33	1	0	2	0	300	0	0
30	23.18	1	40.43	2	0	0	0	1	1	0	112	35.4	7	60	2	0	320	1	0
37	25.07	1	38.43	4	0	0	0	2	2	0	114	33.6	1	0	2	0	300	0	0
30	24.24	2	40.57	2	0	0	0	1	2	0	130	33.2	7	250	2	0	245	1	0
26	26.67	2	39.71	1	0	0	0	1	3	0	110	35.8	6	375	2	1	160	1	0
31	30.98	2	41	2	0	0	0	1	1	0	118	34.1	7	295	2	0	260	0	0
30	23.44	2	36.14	1	0	0	0	2	2	0	127	36.2	1	0	2	0	300	0	0
37	25.81	2	39	3	0	0	0	2	2	0	140	34.6	4	235	1	0	300	1	0
27	26.43	2	39.14	1	0	0	0	2	2	0	114	36.7	1	0	2	0	300	0	0
35	22.55	1	40.29	4	0	0	0	1	1	0	115	38.5	9	208	2	0	180	0	0
38	31.22	1	38.71	3	0	0	0	2	2	1	123	34.2	1	0	2	0	300	0	0
32	32.87	2	39.43	1	0	0	0	2	1	0	107	31.5	13	1696	1	0	500	0	0
33	21.85	1	30	2	0	0	0	1	4	0	105	36.3	7	2	2	0	380	1	0
27	23.83	1	39	3	0	0	0	2	0	0	107	32.8	1	0	2	0	300	0	0
32	35.18	2	40.57	1	0	0	1	2	2	1	106	35.5	3	281	2	1	300	0	0
29	25.51	2	38	1	0	0	0	2	1	0	113	30.2	11	1779	1	0	500	0	0
38	23.15	2	38.86	2	0	0	0	2	2	0	145	36.1	1	0	2	0	500	0	0
32	29.12	1	38.86	3	0	1	0	1	6	0	119	34.7	4	199	2	0	270	1	0
27	27.38	2	41	1	0	0	0	1	2	0	129	35.9	9	564	1	0	270	0	0
25	29.14	1	39.43	2	0	1	0	2	2	0	90	33.9	1	0	2	0	300	0	0
27	25.77	2	41.14	1	0	0	0	1	2	0	103	33.8	9	694	2	0	260	1	0
29	22.67	1	40.43	2	0	0	0	1	0	0	110	30.1	8	51	2	0	160	0	0
28	26.72	2	39.86	4	0	1	0	1	2	0	109	34.2	7	123	2	0	530	1	0
26	20.2	2	38.29	1	0	0	0	2	2	1	110	32.5	1	0	2	0	400	0	0
25	27.41	1	38.86	4	0	0	0	1	0	0	120	34.5	2	23	1	0	270	1	0
33	24.97	2	38.14	2	0	0	0	1	0	0	110	31.6	3	111	1	0	280	0	0
26	26.15	2	40.14	1	0	0	0	1	2	0	108	31.4	12	434	2	0	810	0	0
32	28.2	2	39.14	1	0	0	0	1	2	0	111	35.6	12	503	2	0	495	1	0
29	26.94	2	39.71	4	0	0	0	2	0	0	120	32.3	4	1136	1	0	300	0	0
26	24.8	1	37.57	2	0	1	0	2	0	0	104	36.2	1	0	2	0	300	0	0
32	25.98	2	39.29	2	0	0	0	1	1	0	122	37.6	4	342	2	0	827	0	0
28	27.59	2	40	1	0	1	0	1	2	0	134	36.4	4	27	1	0	270	1	0
26	28.67	2	38.86	1	0	0	0	2	2	0	131	33	4	538	1	0	300	0	0
31	23.44	1	39.14	3	0	0	0	2	1	0	109	34.5	1	0	2	0	400	0	0
24	29.3	1	37	4	0	0	0	2	1	0	124	32.4	1	0	2	0	400	0	0
27	20.62	2	39.86	1	0	0	0	1	1	0	107	34.8	8	173	1	0	370	0	0
22	29.97	1	40.29	2	0	0	0	1	0	0	126	38.7	4	74	1	0	220	1	0
26	29.62	1	41.14	1	0	0	0	1	1	0	122	41.1	12	384	2	0	240	1	0
31	26.36	2	39.14	1	0	0	0	2	0	0	120	33.5	1	0	2	0	300	0	0
29	36.07	2	39.71	1	0	1	0	2	4	1	126	36.2	6	1247	1	0	400	0	0
36	26.44	1	40	4	0	1	0	1	2	0	121	33.3	7	55	1	0	475	1	0
34	26.45	1	38.86	3	0	0	0	2	0	1	118	30.7	1	0	2	0	500	0	0
25	25.6	2	41.29	1	0	0	0	2	1	0	120	37.4	1	0	2	0	300	0	0
28	45.33	1	37	1	1	1	1	2	3	0	108	32.3	1	0	2	0	400	0	0
26	30.12	2	38.29	2	0	0	0	1	0	0	125	37	8	886	1	0	305	0	0
34	23.42	2	38.29	4	0	0	0	1	1	0	127	37.5	4	645	1	0	220	1	0
30	26.37	2	39.57	2	0	0	0	1	0	0	125	33.4	10	195	2	0	330	0	0
29	26.64	2	39.86	1	0	0	0	2	1	0	112	34.5	11	1131	2	0	400	1	0
32	22.19	2	41.14	1	0	0	0	2	3	0	102	33.9	13	325	2	0	300	0	0
21	32.39	1	38.86	3	0	0	0	2	1	0	117	37	1	0	2	0	300	0	0
30	26.64	2	40	1	0	0	0	2	1	0	122	38.9	1	0	2	0	300	0	0
28	26.98	2	39.14	1	0	0	0	2	2	0	109	31.7	4	288	1	0	400	1	0
29	24.13	2	40.86	1	0	0	0	2	2	0	125	35.2	11	626	2	0	300	0	0
30	24.91	2	39.86	1	0	0	0	2	1	0	120	36.9	1	0	2	0	300	0	0
31	29.64	2	39.29	3	0	0	0	2	1	0	112	35.1	1	0	2	0	300	0	0
32	26.67	1	37.57	1	0	0	1	2	1	1	105	27.6	1	0	2	0	400	0	0
21	24	1	39.14	2	0	0	0	1	0	0	112	37.4	4	7	2	0	270	1	0
35	28.71	1	38.71	4	0	1	0	2	2	0	113	32.3	1	0	2	0	300	0	0
28	24.13	2	38.86	1	0	0	0	2	3	0	120	35.7	1	0	2	0	300	0	0
36	21.83	2	41.29	3	0	0	0	1	0	0	101	31	5	197	2	0	270	1	0
35	27.73	1	40.14	2	0	0	0	1	3	0	137	34	8	38	1	0	260	0	0
33	30.82	1	38.71	6	0	0	0	2	2	0	102	36.5	1	0	2	0	450	0	0
28	27.1	1	39.57	3	0	0	0	1	1	1	114	36.1	12	109	2	0	511	1	0
24	29.04	2	40.14	1	0	0	0	1	0	1	114	33.7	9	851	1	0	200	0	0
29	25.39	2	38	2	0	0	0	1	0	0	119	32.4	6	10	1	0	270	0	0
31	28.91	1	39.71	3	0	0	0	1	2	0	118	33.2	6	39	2	0	280	1	0
33	21.44	1	41.29	4	0	0	0	1	1	0	109	34.7	5	28	2	0	260	0	0
34	29.38	2	39.86	5	0	0	0	1	3	0	119	33.4	7	129	1	0	360	0	0
33	24.68	1	28.43	1	0	0	0	1	1	0	124	33.7	10	5	2	0	230	0	0
38	29.34	1	39.57	3	0	0	0	2	4	1	114	34.7	1	0	2	0	400	0	0
28	24.24	2	39.29	3	0	0	0	2	1	0	113	36.5	2	87	1	0	300	0	0
34	26.44	1	38.71	6	0	0	0	1	0	0	103	32.3	6	660	1	0	370	0	0
20	34.67	1	39.43	4	0	0	0	1	4	0	110	33.7	8	3163	1	0	270	0	0
25	25.64	2	39.43	1	0	0	0	1	0	0	128	36.3	6	652	1	0	430	1	0
22	27.82	1	37.43	4	0	0	0	2	1	0	95	32.4	1	0	2	0	600	0	0
27	27.63	2	37	2	0	0	0	1	2	0	96	33.3	11	1932	1	0	160	1	0
28	20.96	2	36.71	1	0	0	0	1	0	0	112	32.1	4	600	1	0	170	0	0
27	21.48	1	40.29	3	0	0	0	1	0	1	100	32.7	6	8	1	0	110	1	0
32	24.22	2	38.57	1	0	0	0	1	1	1	116	30.8	8	812	1	0	260	1	0
29	24.24	1	41	3	0	0	0	1	2	0	117	31.2	4	292	2	0	385	0	0
27	22.46	2	40.14	2	0	1	0	2	5	0	119	37.4	1	0	2	0	300	0	0
22	23.98	1	41.14	1	0	0	0	1	2	0	125	35.1	6	455	2	0	285	1	0
35	24.22	2	37.43	2	0	0	0	1	0	0	120	34.6	3	935	1	0	165	0	0
29	21.02	2	36.14	1	0	1	1	1	1	0	106	24.1	13	522	2	0	355	1	0
25	28.52	2	39	1	0	0	0	1	0	0	112	34.7	2	966	1	0	100	0	0
27	21.91	2	39.43	2	0	0	0	1	1	0	109	32.3	11	575	2	0	270	0	0
31	29.33	2	40.86	3	0	0	0	1	4	0	90	29.3	5	303	1	0	255	0	0
25	28.15	2	40.14	1	0	0	0	1	1	0	101	30.5	12	381	1	0	415	0	0
25	24.01	1	38.57	1	0	0	0	1	0	0	96	36.3	2	831	1	0	480	1	0
24	24.22	1	38.57	2	0	0	0	1	1	0	110	31.8	17	332	2	0	270	0	0
35	34.46	1	39.14	3	0	0	0	1	3	0	117	33.9	4	234	2	0	260	0	0
28	25.53	2	41.29	3	0	0	0	1	2	1	124	33.2	7	740	2	0	260	0	0
33	23.98	2	40	2	0	1	0	2	3	0	127	35.6	1	0	2	0	300	0	0
32	33.65	2	34.86	2	0	0	0	2	0	0	128	34.3	1	0	2	0	300	0	0
25	28.4	2	39.57	1	0	0	0	1	1	0	116	32.9	11	279	2	0	180	1	0
28	26.13	2	38.71	1	0	0	0	1	2	0	133	29.4	5	321	2	0	300	0	0
34	24.72	2	38.57	2	0	0	0	2	2	0	111	31.5	1	0	2	0	300	0	0
27	25.15	2	36	1	0	0	0	1	0	0	130	33.8	4	511	1	0	160	0	0
33	26.49	2	41.14	2	0	0	0	1	1	0	106	31.8	4	242	2	0	170	0	0
26	33.2	2	40.71	1	0	0	0	1	0	0	143	34.8	11	681	2	0	270	0	0
30	30.39	1	38.71	6	0	0	0	2	2	0	123	36.7	1	0	2	0	400	0	0
27	22.32	2	39.43	1	0	0	0	1	0	0	127	32.4	7	848	1	0	360	1	0
27	27.33	1	40.14	1	0	0	0	1	1	0	113	34.6	5	93	2	0	160	0	0
38	25.96	1	38.57	4	0	0	0	2	2	0	124	32.8	1	0	2	0	300	0	0
35	28.91	2	40.14	4	0	0	0	1	0	0	126	35.1	8	97	2	0	310	1	0
25	33.66	1	39.29	1	0	0	0	1	2	0	129	33.8	7	95	2	0	910	1	0
23	26.7	2	38.43	1	0	0	0	2	6	0	104	33.2	6	3738	1	0	300	0	0
24	23.83	2	41.14	1	0	0	0	2	2	0	116	37.1	2	0	2	0	300	0	0
27	24.17	2	39.57	1	0	0	0	2	2	0	110	33.5	1	0	2	0	300	1	0
32	32.3	1	39.29	4	1	1	0	2	2	0	111	34.9	1	0	2	0	300	0	0
25	28.72	2	39.43	1	0	0	0	1	1	0	120	38.7	5	179	1	0	340	0	0
27	27.34	2	40.14	1	0	0	0	1	0	0	117	33.7	7	844	1	0	270	0	0
33	28.52	2	39.71	3	0	0	0	1	1	0	106	36.4	5	120	2	0	250	1	0
34	25.15	1	38.86	2	0	0	0	2	2	0	118	36.4	1	0	2	0	300	0	0
29	25.22	2	41	1	0	0	0	1	1	0	106	36.5	7	512	1	0	360	1	0
30	29.38	2	39.29	3	0	0	0	1	0	1	135	35.5	5	246	2	0	320	1	0
27	33.27	2	40.14	1	0	0	0	1	1	0	130	35.2	9	339	2	0	555	1	0
45	25.86	1	35.86	4	0	0	1	2	6	1	135	36	1	0	2	0	400	0	0
28	23.44	1	39.14	2	0	0	0	2	2	0	126	33.6	1	0	2	0	300	1	0
30	28.32	2	38.71	3	0	0	0	2	0	0	120	33.5	1	0	2	0	300	0	0
32	21.83	2	39.14	1	0	0	0	1	1	0	125	37.3	11	1440	1	0	220	0	0
27	28.69	2	40.86	1	0	0	0	1	2	0	125	37.2	9	581	2	0	260	1	0
34	27.73	2	39	1	0	0	0	2	1	1	121	36.5	7	296	2	0	300	0	0
25	25.33	2	39.43	1	0	0	0	1	1	0	125	34.4	8	67	1	0	280	0	0
22	28.3	1	40	2	0	0	0	2	2	0	129	33.7	1	0	2	0	300	0	0
27	28.91	2	39.29	2	0	0	0	1	1	0	141	35.5	11	1272	1	0	785	0	0
34	31.45	2	37.86	2	0	0	0	2	2	0	107	31.2	1	0	2	0	500	0	0
29	24.89	2	38.86	1	0	0	0	2	1	0	123	30.1	9	1335	1	0	300	0	0
29	25.24	2	37	1	0	0	0	2	0	0	107	31.3	1	281	1	0	300	1	0
26	27.81	1	39.29	2	0	0	0	1	2	0	106	36.4	11	140	2	0	235	0	0
35	22.67	2	33	3	0	1	0	2	2	0	105	30.5	1	3530	1	0	300	0	0
30	29.26	1	39.14	4	0	0	0	2	1	0	118	35.8	1	0	2	0	300	0	0
25	25.15	2	40.57	1	0	0	0	1	1	0	100	33.5	6	71	1	0	310	0	0
28	21.03	2	40.57	2	0	0	0	1	1	0	120	34	6	179	1	0	230	0	0
30	29.34	2	39	3	0	0	0	2	1	0	108	33.1	2	165	1	0	400	0	0
32	29.75	2	40	3	0	0	0	1	2	0	103	35.1	6	468	1	0	310	1	0
27	23.53	2	37.71	1	0	0	0	1	0	1	114	33.9	6	855	1	0	280	1	0
24	26.29	2	40.86	1	1	0	0	1	2	0	129	34.8	12	325	2	0	160	0	0
27	26.5	2	38.29	2	0	0	0	1	1	0	119	37	3	6	1	0	370	1	0
31	33.2	1	38.86	5	0	0	0	2	1	0	134	34.7	1	0	2	0	300	0	0
29	29.34	2	39.14	4	0	0	0	2	2	0	122	30.5	1	0	2	0	300	0	0
28	23.06	2	37.14	1	0	0	0	2	1	0	127	34.5	1	0	2	0	300	0	0
38	27.1	1	39.71	6	0	0	0	1	0	0	110	31	7	63	2	0	330	1	0
30	28.52	2	38.86	3	0	0	0	2	2	0	111	35.4	1	0	2	0	300	0	0
28	25.04	2	41	3	0	0	0	1	2	1	131	39.7	7	415	2	0	370	1	0
28	26.57	2	40.57	2	0	0	0	1	1	0	116	32.8	6	139	2	0	220	0	0
29	22.68	2	37.14	2	0	0	0	1	1	0	136	34.9	12	1203	1	0	270	0	0
24	33.59	1	39.86	1	0	0	0	1	0	0	110	32.6	7	914	1	0	160	0	0
26	28.09	1	38.14	2	0	0	0	2	0	0	122	33.2	1	0	2	0	400	0	0
29	29.21	1	38.86	1	0	0	0	1	0	1	111	31.2	10	1125	1	0	260	0	0
31	27.89	1	38.86	3	0	0	0	2	1	0	120	35.3	1	0	2	0	300	0	0
31	24.84	2	38.71	6	0	0	0	2	0	0	130	31.6	9	1091	1	0	500	0	0
32	24.03	2	39.14	2	0	0	0	2	2	0	128	35	1	0	2	0	300	1	0
31	31.22	2	37.57	2	0	0	0	2	2	0	127	28.7	1	0	2	0	300	0	0
27	25.16	2	39.57	1	0	0	0	1	1	1	120	30.7	9	436	1	0	220	0	0
28	31.18	2	39	2	0	0	0	2	2	0	115	34.3	1	0	2	0	300	0	0
29	24.28	2	39	1	0	0	0	2	2	0	116	35.6	1	0	2	0	300	0	0
35	28.06	2	39	3	0	0	0	2	1	0	118	35.6	1	0	2	0	300	0	0
28	40.16	2	37.71	1	1	1	0	2	4	0	112	31.7	1	0	2	0	400	0	0
29	26.84	2	38.86	2	0	0	0	2	2	0	111	36.3	1	0	2	0	300	0	0
37	29.32	1	39.29	3	0	0	0	2	1	0	125	35.6	1	0	2	0	300	0	0
34	25.34	2	40	4	0	0	0	1	1	0	95	33.9	4	6	2	0	270	0	0
28	22.65	2	40.71	1	0	0	0	1	2	0	126	35.6	18	422	2	0	265	1	0
33	26.17	1	39.29	2	0	0	0	2	2	0	111	32.2	1	0	2	0	300	0	0
30	26.04	2	40.57	4	0	0	0	1	0	0	127	34.3	12	280	2	0	330	1	0
33	40.53	1	38.14	4	1	1	0	1	0	0	116	33.1	6	52	2	0	255	0	0
28	25.2	2	41	1	0	0	0	1	2	0	126	36	5	236	2	0	380	0	0
29	26.44	2	38.86	3	0	0	0	1	0	0	139	35.1	8	554	1	0	155	0	0
21	27.58	1	38	4	0	0	0	2	1	0	111	39.6	1	0	2	0	300	0	0
28	24.02	2	40.14	1	0	0	0	1	0	0	129	35.3	7	708	2	0	550	0	0
20	25.18	1	39.86	1	0	0	1	1	0	0	114	34.9	5	352	2	0	260	1	0
30	21.11	2	39.14	1	0	1	0	1	1	0	119	29.9	8	241	2	0	260	1	0
37	24.84	1	37.14	4	0	0	0	2	0	0	119	35	1	643	1	0	300	0	0
30	24.52	2	40.57	1	0	0	0	2	0	0	134	37.1	1	0	2	0	400	0	0
24	29.36	2	40.29	1	0	0	0	1	2	0	116	32.6	11	724	2	1	310	1	0
27	31.24	2	40.14	1	0	0	0	1	2	0	125	35.9	9	440	2	0	260	1	0
31	29.1	1	39.14	3	1	0	0	1	3	0	121	32	6	441	2	0	170	0	0
35	22.04	2	40.29	2	0	0	0	1	1	0	108	33.2	6	51	2	0	170	0	0
26	27.46	2	38.57	1	0	0	0	1	2	0	109	32.6	6	619	2	0	210	1	0
25	22.27	2	39.29	2	0	0	1	2	2	0	118	34.4	1	0	2	0	300	0	0
27	24.61	2	39.14	2	0	0	0	1	0	0	151	33.7	6	109	1	0	180	1	0
31	29.27	2	39.43	3	0	0	0	1	2	0	106	29.3	8	2834	1	0	270	1	0
23	28.42	1	40.14	1	0	0	0	1	1	1	115	33.4	10	524	2	0	205	0	0
26	27.51	2	40.14	1	0	1	0	1	1	0	122	34.2	7	620	2	0	270	0	0
34	28.44	2	39.29	2	0	0	0	2	1	0	117	33.4	1	0	2	0	300	0	0
32	27.78	1	39.86	2	0	0	0	2	2	0	124	31.8	1	0	2	0	400	0	0
28	30.82	2	39.14	2	0	0	0	2	0	0	106	33.7	1	0	2	0	300	1	0
24	33.09	1	38.43	3	0	0	0	2	3	0	117	31.7	1	0	2	0	300	0	0
25	25.6	1	41	3	0	0	0	1	1	1	117	35.4	6	127	2	0	155	0	0
30	26.04	2	39.14	2	0	0	0	2	1	0	129	33.1	1	0	2	0	300	0	0
28	29.34	2	40	2	0	0	0	1	2	0	110	34.5	15	346	2	0	260	0	0
30	28.99	2	41.14	1	0	0	1	1	10	0	128	35.4	12	1445	2	0	1030	1	0
29	26.72	2	39	1	0	0	0	1	0	0	121	36.6	8	689	1	0	275	0	0
22	28.13	1	40.71	2	0	0	0	2	1	1	128	41.2	11	288	2	0	300	0	0
23	27.1	1	39.43	1	0	0	0	1	2	0	119	36.5	7	411	2	0	380	1	0
25	26.71	2	39.43	2	0	0	0	1	0	0	110	39.1	7	272	2	0	170	0	0
29	23.58	1	41.14	4	0	0	0	1	2	0	110	33.6	5	286	2	0	160	0	0
27	25.24	2	39.14	2	0	0	0	1	0	0	111	34.1	11	305	2	0	170	0	0
24	29.21	2	38.57	2	0	0	0	2	2	0	114	33.4	1	0	2	0	300	1	0
25	21.88	2	38	2	0	0	0	1	2	0	130	38.8	4	608	2	1	270	0	0
23	25.22	1	40	1	0	0	0	1	1	1	118	42.3	11	444	2	0	330	1	0
21	26.49	1	40	2	0	0	0	1	0	0	122	37.7	6	389	1	0	250	0	0
32	24.77	2	39.43	4	0	1	0	2	2	0	101	33.7	1	0	2	0	400	0	0
28	27.93	2	40.86	1	0	0	0	2	2	0	119	35.2	10	327	2	0	300	0	0
21	24.22	1	40.29	1	0	0	0	1	0	0	113	33.2	5	411	1	0	170	1	0
32	28.32	2	39	2	0	0	0	2	1	0	121	32.1	3	0	2	0	300	0	0
33	28.85	1	38.29	4	0	0	0	1	1	0	108	33.7	7	445	1	0	370	1	0
30	21.43	2	41	1	0	0	0	1	3	0	124	38.9	10	400	1	0	260	1	0
26	27.78	1	40	6	0	1	0	1	2	0	110	31.6	5	344	2	0	420	1	0
32	26.44	2	40	2	0	0	0	1	1	0	127	35.7	8	135	2	0	310	1	0
27	23.23	2	40	4	0	0	0	1	1	0	111	39.9	6	292	2	0	495	1	0
27	18.99	2	39.14	2	0	0	0	1	3	0	109	37.6	10	366	2	0	270	0	0
28	30.86	2	37.14	2	0	0	0	2	0	0	127	34	1	259	1	0	400	0	0
26	26.84	2	39.29	1	0	0	0	1	1	0	132	37.2	10	275	2	0	270	0	0
31	21.37	2	37.43	1	0	0	0	1	0	0	131	33.5	6	195	1	0	370	1	0
32	28.28	2	38.57	3	0	0	0	2	0	0	95	33.2	1	0	2	0	300	0	0
28	24.64	1	34.43	2	0	0	1	2	1	0	125	30.1	2	0	2	0	400	0	0
